# Supplementary material for: Genome sequence and evolution of Betula platyphylla
Source: Hortic Res. 2021 Feb 11;8:37. doi: 10.1038/s41438-021-00481-7 (PMC7878895; doi:10.1038/s41438-021-00481-7)
Supplement: Supplementary file 2 — Supplementary tables [file 41438_2021_481_MOESM2_ESM.xlsx]

## Sheet: Table S1
Table S1 Statistics of genetic maps
Linkage group ID	Marker number	Total distance(cM)	Average distance(cM)
LG1	555	44.74	0.08
LG2	369	58.3	0.16
LG3	533	69.77	0.13
LG4	503	74.09	0.15
LG5	575	73.8	0.13
LG6	757	83.37	0.11
LG7	586	324.99	0.55
LG8	864	115.74	0.13
LG9	495	72.5	0.15
LG10	478	47.01	0.1
LG11	650	81.58	0.13
LG12	572	81.95	0.14
LG13	403	66.14	0.16
LG14	560	76.83	0.14
Max linkage group	864	324.99	0.55
Min linkage group	369	44.74	0.08
Total	7900	1270.79	0.16

## Sheet: Table S2
Table S2. Summary of repetitive sequences in the Betula genome
Types of repetitive sequences	Length (Mb)	Percentage of genome (%)
Class I retrotransposons	133.403	30.25
LTR	104.297	23.65
Gypsy	40.7043	9.23
Copia	40.1751	9.11
LTR_other	23.4171	5.31
Non_LTR	29.0619	6.59
LINE	28.9296	6.56
SINE	0.1323	0.03
Class II DNA transposons	36.5589	8.29
Helitron	4.41	1
DNA (except helitrons)	23.4171	5.31
SSR	2.5137	0.57
Unclassified	15.5232	3.52
Others	25.9308	0.588
Total	183.5	43

## Sheet: Table S3
Table S3. Summary of MITE super families in the Betula genome
Superfamily	Family number	Total Elements	Length of All Elements (bp)	Target Site Duplication
CACTA	1	411	5.60×104	3bp
PIF/Harbinger	26	46306	1.03×107	3bp
hAT	9	11233	2.67×106	8bp
Mutator	90	97771	1.65×107	9/10bp
Total	126	155721	2.96×107

## Sheet: Table S4
Table S4. Identification of putative genes implicated in cellulose synthesis in B. platyphylla
Gene family	Gene name	Gene ID (B. pendula)
CESA	BpCESA1	BpChr01G25094
	BpCESA2	BpChr01G31965
	BpCESA3	BpChr03G10914
	BpCESA4	BpChr05G14764
	BpCESA5	BpChr05G14862
	BpCESA6	BpChr05G14957
	BpCESA7	BpChr06G30406
	BpCESA8	BpChr06G30846
	BpCESA9	BpChr06G31004
	BpCESA10	BpChr06G31131
	BpCESA11	BpChr07G09838
	BpCESA12	BpChr08G13260
	BpCESA13	BpChr12G08295
	BpCESA14	BpChr12G22277
	BpCESA15	BpChr13G17255
	BpCESA16	BpChr14G12927
CSLA	BpCSLA1	BpChr10G03389
	BpCSLA2	BpChr13G24395
	BpCSLA3	BpChr14G27765
CSLB	BpCSLB1	BpChr11G28737
	BpCSLB2	BpChr11G28744
CSLC	BpCSLC1	BpChr01G11725
	BpCSLC2	BpChr01G11730
	BpCSLC3	BpChr01G18082
	BpCSLC4	BpChr11G05768
	BpCSLC5	BpChr13G10381
CSLD	BpCSLD1	BpChr02G20833
	BpCSLD2	BpChr03G18564
	BpCSLD3	BpChr05G21038
	BpCSLD4	BpChr06G29354
	BpCSLD5	BpChr08G01461
	BpCSLD6	BpChr08G01466
	BpCSLD7	BpChr08G13236
	BpCSLD8	BpChr09G12155
CSLE	BpCSLE1	BpChr05G31538
	BpCSLE2	BpChr05G31607
	BpCSLE3	BpChr07G09802
	BpCSLE4	BpChr07G09900
	BpCSLE5	BpChr07G09962
	BpCSLE6	BpChr08G13320
	BpCSLE7	BpChr09G12104
CSLG	BpCSLG1	BpChr02G10532
	BpCSLG2	BpChr02G10571
	BpCSLG3	BpChr04G18305
	BpCSLG4	BpChr08G13250
	BpCSLG5	BpChr08G13301
	BpCSLG6	BpChr08G13332
	BpCSLG7	BpChr09G11948
	BpCSLG8	BpChr09G11977
	BpCSLG9	BpChr09G12093
	BpCSLG10	BpChr09G12133

## Sheet: Table S5
Table S5 Comparison of the lignin genes in B. platyphylla and B. pendula
Gene family	B. platyphylla	B. pendula
PAL	10	10
C4H	3	3
4CL	10	16
HCT	3	2
C3H	5	4
CCoAOMT	13	9
CCR	11	5
F5H	2	3
COMT	40	45
CAD	14	20

## Sheet: Table S6
Table S6. Basic statistical information of the third-generation sequencing
Reads statistics	Length (bp)	Number
N10	17378	165426
N20	14978	377735
N30	13455	617884
N40	12255	883121
N50	11217	1173371
N60	10174	1491301
N70	8716	1850359
N80	6775	2290345
N90	4471	2898972
Max length	80550
Length>=2,000 bp		3682796
Reads number		4670451

## Sheet: Table S7
Table S7. Gene expression matrix of B. platyphylla under low temperature stress
	Gene expressional levels (TMM)
	CK	6 h	1 d	2 d	4 d	7 d	14 d
BPChr01G00021	57.861	55.5185	35.4855	36.8925	36.5405	36.929	38.324
BPChr01G00022	0.2565	1.082	0.275	0.5675	0.2305	0.265	0.1295
BPChr01G00023	16.341	16.0115	13.2915	10.8305	8.044	15.313	14.785
BPChr01G00024	0	0	0	0	0	0	0
BPChr01G00025	0.037	0	0.0205	0.0145	0.0345	0.058	0.01
BPChr01G00026	0.253	0.4125	0.2385	0.3325	0.8	0.8675	0.2635
BPChr01G00027	0	0	0	0	0	0	0
BPChr01G00028	16.7815	22.297	16.4815	14.1475	14.295	14.959	16.0775
BPChr01G00029	49.199	151.312	137.577	104.661	123.358	63.5155	57.3515
BPChr01G00030	84.005	27.3195	33.7355	21.121	15.3015	21.8315	39.6265
BPChr01G00031	0	0	0	0	0	0	0
BPChr01G00033	0	0	0	0	0	0	0
BPChr01G00034	0	0	0	0	0	0	0
BPChr01G00035	8.134	3.54	4.9445	4.4865	6.9115	8.394	7.51
BPChr01G00036	66.987	67.167	50.5655	50.709	46.0025	74.9615	75.879
BPChr01G00037	18.082	3.878	3.3015	3.7505	3.8645	20.7675	5.426
BPChr01G00038	5.2745	8.0485	5.34	7.0915	4.81	4.377	7.8735
BPChr01G00039	11.621	8.42	14.0135	11.005	9.231	11.9175	13.061
BPChr01G00040	0	0	0	0	0	0	0
BPChr01G00041	35.104	40.8075	18.978	12.931	13.4585	28.8675	20.9605
BPChr01G00042	12.1175	17.999	16.3795	11.508	11.096	10.918	12.7595
BPChr01G00044	0.221	0.1255	0.0745	0.1415	0.2645	0.4085	0.2605
BPChr01G00045	14.576	18.9315	17.6365	18.885	19.328	19.605	17.1255
BPChr01G00046	26.451	26.189	11.237	24.1505	21.738	15	16.667
BPChr01G00047	3.8225	2.6355	2.165	2.295	3.654	2.4025	2.1315
BPChr01G00048	61.8235	70.163	86.8875	88.38	78.6375	73.6945	68.483
BPChr01G00049	0	0	0	0	0	0	0
BPChr01G00050	3.6555	4.6105	2.628	1.7265	2.197	0.5835	0.5825
BPChr01G00051	9.2005	9.2125	13.099	12.955	13.1485	14.2315	14.2755
BPChr01G00052	119.528	71.4415	62.7635	56.3415	53.646	182.027	85.2445
BPChr01G00053	0	0	0	0	0	0	0
BPChr01G00054	79.111	148.076	198.508	213.797	221.807	181.113	180.588
BPChr01G00056	1.4275	1.8975	2.338	1.9425	1.7745	1.3805	5.9215
BPChr01G00057	0	0	0	0	0	0	0
BPChr01G00058	0.658	0.6435	0.3225	0.621	0.8425	0.5895	0.6755
BPChr01G00059	0	0	0	0	0	0	0
BPChr01G00060	165.134	67.402	120.654	149.255	105.166	164.387	80.1995
BPChr01G00061	92.1025	83.101	77.085	54.0085	28.8445	52.1155	61.84
BPChr01G00063	0	0	0	0	0	0	0
BPChr01G00064	0	0.105	0	0.043	0	0	0
BPChr01G00065	0.069	0	0.031	0	0	0	0.0305
BPChr01G00066	0	0	0	0	0	0	0
BPChr01G00068	1.859	0.913	1.352	1.992	3.52	0.277	1.3885
BPChr01G00069	0.9935	0.9745	0.432	1.073	1.851	2.168	1.027
BPChr01G00070	0.7895	0.311	0.318	0.793	1.419	4.6415	8.8755
BPChr01G00071	14.7605	11.681	12.9005	10.274	12.0525	16.8975	14.193
BPChr01G00072	11.351	13.8055	13.242	10.777	12.4895	17.6655	17.892
BPChr01G00074	4.2085	3.545	1.418	1.691	1.4165	3.4325	2.0625
BPChr01G00075	183.062	170.654	126.832	115.694	107.916	108.369	117.061
BPChr01G00076	0.1405	0.411	0.4535	0.516	0.1815	1.015	0.731
BPChr01G00078	11.3755	11.4625	8.834	11.6655	9.343	5.4385	6.05
BPChr01G00079	0	0	0	0	0	0	0
BPChr01G00080	14.4645	13.0325	14.4335	14.8565	13.6725	13.35	11.662
BPChr01G00081	50.27	57.2975	58.2265	40.6205	29.422	48.222	48.225
BPChr01G00082	9.8485	11.4165	12.9495	17.228	17.95	18.056	18.395
BPChr01G00083	0.7335	0.709	0.916	0.945	0.814	2.092	3.6255
BPChr01G00085	0	0	0.0205	0.135	0	0	0.02
BPChr01G00086	19.282	23.6915	27.245	26.439	23.429	27.678	30.3765
BPChr01G00087	21.926	15.786	15.588	15.3735	10.2375	19.63	17.9355
BPChr01G00088	0	0	0	0	0	0	0
BPChr01G00089	0	0	0	0	0	0	0
BPChr01G00090	0	0	0	0	0	0.068	0
BPChr01G00091	0	0	0	0	0	0	0
BPChr01G00092	40.351	43.1045	29.984	36.031	40.197	38.309	42.221
BPChr01G00093	0	0	0	0	0.52	0	0
BPChr01G00095	0	0	0	0	0	0	0
BPChr01G00096	35.3335	13.434	21.6385	22.858	24.9495	30.561	35.823
BPChr01G00097	0	0	0	0	0	0	0
BPChr01G00098	1.337	1.095	1.892	0.8385	1.1795	1.165	1.069
BPChr01G00100	37.4225	35.664	37.0855	40.931	42.9355	45.1485	40.828
BPChr01G00545	0.1885	0	0.202	0	0	0	0
BPChr01G00546	0	0	0	0	0	0	0
BPChr01G00547	39.616	54.548	57.439	45.4765	49.958	51.894	47.73
BPChr01G00548	0.925	1.0545	1.544	1.527	1.4355	0.875	1.249
BPChr01G00549	0	0	0	0.0575	0	0	0.0695
BPChr01G00550	346.333	415.984	535.825	499.785	620.284	717.83	1158.17
BPChr01G00551	0	0	0	0	0	0	0
BPChr01G00552	0.421	1.2145	1.644	0.891	0.5645	0.2895	1.8825
BPChr01G00553	6.197	8.579	6.6255	8.542	8.528	5.8545	6.319
BPChr01G00554	14.9835	20.956	26.1575	25.8225	21.66	18.9075	19.1715
BPChr01G00555	33.054	100.3	181.469	142.221	156.475	29.584	39.8205
BPChr01G00556	0.8075	0.582	0.407	0.4405	0.328	1.168	0.818
BPChr01G00557	2.075	5.0475	4.9035	4.352	1.7175	3.419	2.151
BPChr01G00558	21.7855	21.106	9.1235	5.8915	13.92	2.486	0.101
BPChr01G00559	0.973	1.165	1.3835	1.886	1.7385	2.094	1.789
BPChr01G00560	0.893	0.875	1.3275	1.7485	1.7565	1.088	1.0665
BPChr01G00561	0	0	0	0	0.126	0.1495	0
BPChr01G00562	60.559	43.9975	33.2405	33.053	38.196	21.343	20.055
BPChr01G00563	0	0	0	0	0	0	0
BPChr01G00564	0.6095	0.504	0.14	0.139	0.972	0.475	0.159
BPChr01G00566	0.1595	0.04	0.043	0.7265	0.2505	2.517	1.815
BPChr01G00568	0.01	0.01	0.0105	0.0095	0	0.0095	0.045
BPChr01G00569	24.496	25.42	31.5875	34.431	34.8935	29.447	26.0535
BPChr01G00571	0	0	0	0	0	0.097	0.0945
BPChr01G00572	14.6195	15.3425	17.6405	22.4455	22.0625	17.3665	20.2455
BPChr01G02628	16.637	15.681	14.0405	14.405	15.0535	16.678	16.291
BPChr01G02629	70.859	54.282	51.4745	61.138	72.932	76.7245	73.5575
BPChr01G02630	91.145	55.9775	60.1685	56.544	57.6675	76.6825	65.0035
BPChr01G02631	3.4465	4.275	4.0575	5.0105	5.2565	6.336	5.488
BPChr01G02668	0	0	0	0	0	0	0
BPChr01G02669	18.9365	26.5195	25.7525	20.474	18.687	31.002	26.7255
BPChr01G02670	0	0	0	0	0	0	0
BPChr01G05173	1.5875	1.1105	0.5025	0.0925	0.4695	0.3265	0
BPChr01G05174	1.495	1.1745	1.6875	1.309	1.087	1.1145	1.593
BPChr01G05175	0.7495	0.5985	0.9135	0.572	0.089	0.3905	0.367
BPChr01G05178	0.046	0	0	0	0	0	0
BPChr01G05180	11.042	8.1705	8.9085	9.2065	9.4515	14.5875	17.202
BPChr01G05181	2.3265	1.2255	1.6255	1.738	1.6	1.9465	2.054
BPChr01G05182	1.3745	4.846	3.5705	3.783	2.3785	2.9105	2.9775
BPChr01G05183	9.703	8.7675	4.4785	6.213	4.57	6.531	6.502
BPChr01G05184	0.113	0.1855	0.0365	0.1435	0.0985	0.1595	0.1105
BPChr01G05185	0.0735	0.1505	0.038	0.0885	0.0985	0.039	0
BPChr01G05186	0	0	0	0	0	0	0
BPChr01G05187	0	0	0	0	0	0	0
BPChr01G05189	0	0	0	0	0	0	0
BPChr01G05190	0	0	0	0	0	0	0
BPChr01G05191	20.335	17.805	9.1905	8.577	7.5925	12.128	10.6435
BPChr01G05195	8.185	7.3485	6.115	8.345	8.775	8.846	8.2515
BPChr01G05196	1.1185	0.422	0.853	0.5375	0.6765	0.1575	0.1805
BPChr01G05197	0	0	0	0	0	0	0
BPChr01G05198	0.466	0.989	0.7065	0.7895	0.241	0.448	0.165
BPChr01G05199	16.9875	21.1	14.8935	17.0275	19.9695	18.1415	20.9555
BPChr01G05200	8.648	14.023	12.7985	12.178	10.455	6.808	6.541
BPChr01G05201	39.6485	42.859	58.5175	69.467	65.1985	53.3205	58.726
BPChr01G05202	0.1195	0	0	0	0	0	0
BPChr01G05204	17.7855	27.294	20.552	23.1645	26.351	15.7155	12.8245
BPChr01G05205	69.8545	57.1675	57.422	46.7485	54.4275	88.485	90.88
BPChr01G05206	0	0	0	0	0	0	0
BPChr01G05207	666.225	725.918	1009.54	1049.83	1067.9	794.355	742.292
BPChr01G05208	4.692	6.208	4.7505	4.9885	8.277	7.1615	5.7295
BPChr01G05209	0	0	0	0	0	0	0
BPChr01G05211	18.2055	21.333	27.629	25.5965	23.417	27.905	27.482
BPChr01G05212	0	0	0.1565	0.1285	0.063	0.5205	0.9655
BPChr01G05213	37.31	29.895	24.1715	21.2155	19.9665	35.762	31.5155
BPChr01G05214	26.531	18.325	16.623	19.8	21.1175	26.508	26.633
BPChr01G05218	0.175	0.0805	0.1015	0.1255	0.2885	0.2115	0.2245
BPChr01G05219	62.3725	46.951	41.64	42.429	41.762	71.02	60.32
BPChr01G05220	6.3255	5.064	2.81	2.0795	1.762	1.592	1.608
BPChr01G05222	0.883	1.497	1.527	0.8745	1.506	2.963	1.8515
BPChr01G05225	0.725	0.4065	0.529	0.362	0.196	0.29	0.05
BPChr01G05226	0	0	0	0	0	0	0
BPChr01G05228	0	0	0	0	0.024	0	0
BPChr01G05230	30.1605	58.4025	206.153	144.085	159.558	70.1615	93.3035
BPChr01G05232	21.2015	22.7265	31.284	30.984	31.106	31.707	31.587
BPChr01G05233	43.028	22.8905	20.633	20.3845	19.424	19.649	18.921
BPChr01G05235	4.9795	6.0635	4.06	4.8605	2.906	3.7275	2.247
BPChr01G05238	18.546	25.429	15.6795	21.8875	16.7605	16.2855	21.5955
BPChr01G05240	0.055	0	0	0	0	0	0.0505
BPChr01G05241	19.0685	22.916	11.063	11.1805	10.7295	14.03	14.2185
BPChr01G05243	24.096	34.2445	42.7355	39.3075	41.2725	26.368	20.396
BPChr01G05244	4.327	0	0.7205	0.828	2.114	0	4.532
BPChr01G05245	0	0	0	0	0	0	0
BPChr01G05246	0	0	0	0	0	0	0
BPChr01G05248	0	0	0	0	0	0	0
BPChr01G05249	0.1335	0.14	0.3615	0	0.1285	0.144	0.1445
BPChr01G05250	0	0	0	0	0.0875	0.0515	0.0545
BPChr01G05251	0	0	0	0	0	0	0
BPChr01G05253	1.139	1.8325	1.734	1.2325	1.5245	1.395	0.979
BPChr01G05255	27.624	41.0865	25.504	16.468	17.522	14.5555	19.9465
BPChr01G05256	2.226	4.328	3.043	1.8145	2.765	4.3815	4.049
BPChr01G05257	25.769	25.0765	27.0985	26.336	26.474	26.76	23.979
BPChr01G05258	0.602	0.6225	0.7905	1.195	1.098	0.964	0.974
BPChr01G05259	0	0	0	0	0	0	0
BPChr01G05261	0	0	0	0	0	0	0
BPChr01G05263	0	0	0	0	0	0	0
BPChr01G05265	0	0.0805	0	0	0	0	0.0355
BPChr01G05266	0	0	0	0	0	0	0
BPChr01G05267	2.2675	4.5285	3.7265	1.651	4.1595	2.215	7.5775
BPChr01G05268	0	0	0	0	0	0	0
BPChr01G05269	0	0.135	0	0	0	0	0
BPChr01G05270	0	0	0	0	0	0	0
BPChr01G05271	51.6515	72.414	132.727	121.517	129.428	69.362	37.4455
BPChr01G05272	0	0	0.062	0	0	0	0
BPChr01G05273	0.6175	0.351	0.4075	0.2945	0.6785	0.4185	0.0655
BPChr01G05274	0.23	0.392	0.4715	0.892	0.671	0.3895	0.466
BPChr01G05275	15.177	11.8915	20.246	17.753	18.4295	14.2885	12.5765
BPChr01G05276	3.02	2.1635	2.8535	3.096	3.15	2.589	2.45
BPChr01G05278	0	0	0	0	0	0	0
BPChr01G05280	0	0	0	0	0	0	0
BPChr01G05281	0.7585	0	0	0	0	3.4535	0.204
BPChr01G05282	4.2325	3.298	1.948	2.076	2.2995	0.922	1.016
BPChr01G05283	3.3365	2.896	4.0105	3.557	4.9365	5.5215	8.0455
BPChr01G05284	152.51	129.274	132.597	126.356	131.552	112.014	113.41
BPChr01G05288	18.1355	20.3205	34.2075	18.4915	18.8245	15.536	16.9655
BPChr01G05289	0.8855	2.646	1.2945	1.2655	1.2	1.052	3.055
BPChr01G05291	19.9425	18.318	8.4395	8.642	2.783	6.6445	7.3715
BPChr01G05292	26.868	18.1045	15.5275	20.003	21.046	21.057	20.9425
BPChr01G05293	0	0	0	0	0	0	0
BPChr01G10644	20.34	24.367	24.7865	21.63	18.217	11.286	7.3685
BPChr01G10647	8.595	9.649	10.576	9.355	8.2335	12.1995	10.5565
BPChr01G10648	0	0	0	0	0	0	0
BPChr01G10654	2.8295	2.4155	1.194	1.1075	0.6335	1.5465	1.6295
BPChr01G10655	599.558	317.993	406.69	499.04	350.514	216.103	157.24
BPChr01G10657	0	0	0	0	0.33	0	0.378
BPChr01G10668	2.0645	3.085	4.9585	6.068	7.426	8.3985	9.8775
BPChr01G10669	55.656	114.737	97.12	90.8905	96.436	85.3865	117.555
BPChr01G10670	0.6465	2.121	2.5865	1.5485	2.11	2.6935	2.4025
BPChr01G10671	3.6235	4.212	3.2755	4.467	2.4245	5.7435	4.8905
BPChr01G10673	4.5885	3.047	3.1845	3.5945	3.238	4.354	4.781
BPChr01G10675	27.259	24.473	43.122	45.3545	42.087	44.1185	49.714
BPChr01G10676	0	0	0	0	0	0	0
BPChr01G10677	5.3065	3.9045	4.0875	5.146	4.6775	4.801	3.716
BPChr01G10678	35.0055	41.158	64.399	60.66	39.2895	46.277	54.483
BPChr01G10679	0	0	0	0	0	0	0
BPChr01G10680	39.2715	54.1135	78.328	62.3	55.282	53.1025	49.03
BPChr01G10681	0.4425	1.1205	1.422	0.9425	1.3785	0.9095	1.4995
BPChr01G10682	0.1105	0.5425	0.4705	0.5785	0.5415	0.8185	1.7
BPChr01G10683	0.544	1.8595	1.8925	1.394	1.203	1.12	1.485
BPChr01G10684	0.2545	0.125	0	0	0	0	0
BPChr01G10685	1.574	0.8345	0.51	0.7475	0.502	0.5975	1.7765
BPChr01G10686	0	0	0	0	0	0	0
BPChr01G10687	24.688	13.953	16.376	26.2295	30.1885	31.038	25.619
BPChr01G10688	4.747	3.442	6.1915	6.605	6.771	26.3745	23.2975
BPChr01G10689	3.417	3.908	4.057	5.4585	4.757	4.922	4.8005
BPChr01G10690	0.309	1.386	0.166	0.4625	0.7745	1.5845	3.573
BPChr01G10691	23.1955	13.106	18.556	23.1145	25.0615	21.307	19.159
BPChr01G11714	0	0	0	0	0	0	0
BPChr01G11716	79.4435	91.8735	89.5575	76.4065	68.7615	69.282	79.4565
BPChr01G11717	0.421	0.266	0.532	0.58	0.236	0.378	0.7205
BPChr01G11718	0	0	0	0	0	0	0
BPChr01G11719	169.144	250.251	303.686	335.507	360.783	263.389	282.483
BPChr01G11720	12.4105	14.8395	15.25	13.048	11.9385	11.5105	13.139
BPChr01G11721	5.4065	4.695	5.7575	5.535	5.8475	4.4085	5.5635
BPChr01G11723	57.1755	64.0645	55.9985	57.568	65.9745	63.6695	65.6165
BPChr01G11724	0	0	0	0	0	0	0
BPChr01G11725	37.3055	44.1755	37.1	43.458	39.3855	42.249	55.75
BPChr01G11726	1.4315	3.082	2.394	2.085	1.572	1.9095	2.111
BPChr01G11728	54.3935	69.3375	50.971	47.925	49.071	42.8425	47.29
BPChr01G11733	7.1645	9.4585	5.453	8.8425	8.6495	7.4755	6.5815
BPChr01G11734	2.309	1.8115	3.126	1.604	3.1755	0.5075	0.1495
BPChr01G11736	131.275	131.517	154.828	154.885	150.354	131.041	130.151
BPChr01G11737	3.541	4.805	6.6255	9.111	11.134	6.327	6.4185
BPChr01G11738	0	0	0	0	0.1325	0.072	0
BPChr01G11740	9.146	7.9815	7.9235	10.617	9.5375	16.872	12.151
BPChr01G11741	6.3305	9.7425	10.4415	7.6975	20.616	11.7135	8.4865
BPChr01G11744	44.9165	39.2485	31.315	38.2705	30.1525	32.675	34.666
BPChr01G11746	0	0.035	0.031	0.0285	0	0.073	0.035
BPChr01G11747	118.751	159.671	149.913	129.542	181.093	178.317	151.599
BPChr01G11751	251.158	146.63	74.819	69.5925	59.7195	74.964	63.6585
BPChr01G12448	22.6855	12.535	13.526	10.76	11.938	16.722	15.8415
BPChr01G12449	8.2155	10.5575	7.8415	9.8365	10.6485	5.4415	5.965
BPChr01G12450	9.169	10.1175	11.188	14.917	14.859	17.8055	18.711
BPChr01G12451	6.2705	1.613	1.6395	5	4.696	4.194	1.8725
BPChr01G12452	0	0	0	0	0.0395	0	0
BPChr01G12453	62.462	46.021	29.2215	36.617	38.9575	25.627	24.2005
BPChr01G12455	15.378	16.231	12.933	18.2095	16.771	10.135	12.675
BPChr01G12456	26.0305	24.8565	3.49	1.0505	2.109	8.239	29.492
BPChr01G12457	1.4525	0	0	0	0	1.6115	0
BPChr01G12459	8.5315	9.8435	8.6885	9.724	9.0295	9.8795	9.98
BPChr01G12460	0	0	0	0	0	0	0
BPChr01G12461	7.318	5.021	6.9785	5.315	4.657	5.6035	6.163
BPChr01G12462	5.751	5.7185	5.335	7.363	6.7485	7.198	6.5225
BPChr01G12463	8.522	5.688	11.4485	11.9665	14.9085	22.5175	21.59
BPChr01G12465	154.788	122.135	116.114	115.105	124.971	145.823	136.741
BPChr01G12466	0	0	0	0	0	0	0
BPChr01G12468	74.401	72.592	64.316	51.5995	46.8845	64.7445	64.7735
BPChr01G12469	13.285	9.244	15.382	18.4185	18.13	12.1105	9.945
BPChr01G12470	0	0	0	0	0	0	0
BPChr01G12471	3.1595	0.8685	1.4015	2.336	3.3645	4.531	5.398
BPChr01G12472	6.6635	12.9955	10.8565	9.0045	9.3935	12.98	15.468
BPChr01G12473	75.1265	148.368	91.577	58.9265	54.6335	94.3375	138.107
BPChr01G12474	0	0	0	0	0	0	0
BPChr01G12475	7.877	11.626	11.1565	11.6465	10.8005	8.945	9.8385
BPChr01G12478	32.152	36.478	29.8745	36.026	37.484	41.618	38.625
BPChr01G12481	8.233	3.2015	6.8695	5.8825	9.198	11.19	11.65
BPChr01G12482	0.4595	0.4985	0.083	0.247	0.249	0.287	0.3695
BPChr01G12484	4.224	8.2705	6.0565	8.0835	7.526	8.0085	6.055
BPChr01G12485	0.7875	1.761	1.1325	0.6785	0.5735	1.1755	1.55
BPChr01G12486	80.831	82.2055	61.7315	55.9015	57.2605	88.5795	86.1035
BPChr01G12489	63.489	59.8185	64.4835	57.1755	54.189	81.141	108.855
BPChr01G12490	0	0	0	0	0	0	0
BPChr01G12491	1.579	1.788	1.2215	1.5915	1.4165	0.8885	0.6095
BPChr01G12493	320.239	224.71	322.07	388.351	359.772	315.615	289.14
BPChr01G12495	37.7285	15.719	16.8845	24.614	32.471	18.5885	25.078
BPChr01G12496	20.5035	22.003	25.4705	26.215	22.626	23.737	22.5715
BPChr01G12498	15.9115	14.1345	10.7655	9.624	8.997	9.1015	9.1475
BPChr01G12500	8.9645	8.308	5.0585	5.2455	5.4435	7.9125	7.0605
BPChr01G12501	9.504	6.4145	8.549	15.633	17.073	9.4335	6.1505
BPChr01G12502	11.538	10.862	2.174	9.9015	8.276	3.2685	2.521
BPChr01G12504	19.3485	24.044	22.993	23.58	21.542	18.2705	17.942
BPChr01G12505	28.332	27.36	31.2715	28.2995	30.124	30.994	35.019
BPChr01G12506	323.444	266.096	264.936	299.897	284.969	246.489	279.011
BPChr01G13575	1.8515	1.0565	2.1885	2.3835	3.147	2.6815	1.7295
BPChr01G13576	45.338	47.316	31.66	32.975	25.703	47.4625	35.8375
BPChr01G13577	13.1495	7.759	9.4385	12.047	12.131	22.0795	17.394
BPChr01G13578	0.204	0	0	0	0.1745	1.2365	0
BPChr01G13579	9.873	19.586	18.4945	21.406	24.628	25.745	25.125
BPChr01G13580	7.0365	4.975	2.908	2.6945	3.868	4.327	4.119
BPChr01G13581	7.026	6.5555	4.4725	6.068	7.2375	6.874	6.639
BPChr01G13582	17.5255	17.967	15.33	11.869	11.0325	10.0185	9.165
BPChr01G13583	4.713	0	0.923	0	1.7735	0	0.97
BPChr01G13585	1.178	1.08	1.2725	1.0355	1.8075	1.8405	1.584
BPChr01G13588	0.9535	0.6675	0.94	0.7205	0.3965	0.9385	0.993
BPChr01G13590	364.273	337.984	481.709	490.115	470.595	382.895	359.856
BPChr01G13591	75.0825	90.953	88.3185	92.156	82.0935	111.291	91.029
BPChr01G13592	2.85	0.883	1.811	2.3585	2.797	1.2825	1.9325
BPChr01G13593	11.974	18.4145	23.6185	23.027	25.7735	19.2985	20.6285
BPChr01G13594	12.464	12.421	10.7745	14.226	16.116	14.0025	14.4945
BPChr01G13595	0	0	0	0.2415	0.097	0.1145	0.169
BPChr01G13596	0	0	0	0	0	0	0
BPChr01G13598	20.241	20.4235	22.705	21.664	20.967	19.6585	20.2285
BPChr01G13599	24.3205	15.123	5.8205	7.393	12.9285	17.017	15.5255
BPChr01G13600	248.942	267.26	278.734	249.395	287.558	129.512	115.239
BPChr01G13601	17.6225	19.2055	18.1245	23.305	24.695	22.511	25.1585
BPChr01G13602	37.9855	21.4635	15.6935	17.4675	20.8245	28.552	25.715
BPChr01G13603	0.8595	2.6875	3.0365	1.695	1.218	2.673	2.7445
BPChr01G13604	23.181	41.189	66.956	47.068	44.785	21.276	16.577
BPChr01G13605	0	0	0	0	0.099	0	0
BPChr01G13606	0	0	0	0.11	0.2245	0.067	0
BPChr01G13607	17.7665	10.4055	6.7365	5.6875	4.722	10.982	7.783
BPChr01G13609	0.6505	1.763	0.3785	0.11	0.1115	0.402	0.519
BPChr01G13610	10.857	8.156	5.0555	6.0115	10.7405	14.4685	33.326
BPChr01G13612	31.853	40.515	41.3755	36.7875	36.867	48.33	45.803
BPChr01G13613	0	0	0	0	0	0	0
BPChr01G13615	0	0	0	0	0	0	0
BPChr01G13617	55.3175	76.5635	92.967	77.7885	69.2225	74.37	73.112
BPChr01G13618	0.266	0.065	0.07	0.176	0.1225	0.2085	0.326
BPChr01G13619	128.698	103	84.517	83.3785	73.2945	133.332	114.84
BPChr01G13620	18.194	28.4185	27.7775	28.6875	28.9285	22.868	26.787
BPChr01G13621	86.527	74.9375	65.071	67.214	73.672	89.4145	91.767
BPChr01G13622	75.58	12.235	15.1635	22.8895	29.451	54.483	31.7945
BPChr01G13623	1.444	0.3675	0.1835	0.1485	0.1515	0.437	0.899
BPChr01G13624	3.043	3.3945	1.8595	1.38	1.24	10.2625	6.3655
BPChr01G13625	10.8715	16.5015	15.7085	17.2265	14.6975	12.4655	13.066
BPChr01G13626	0	0	0	0	0	0	0
BPChr01G13627	0	0	0	0	0	0	0
BPChr01G13629	6.575	5.6485	7.4405	9.3765	7.074	7.861	8.013
BPChr01G13631	11.1995	14.0265	31.664	39.7045	46.733	26.448	24.9685
BPChr01G13632	26.7895	16.733	15.0395	19.5305	16.616	14.9225	13.8645
BPChr01G13633	11.0285	14.1815	21.858	20.637	20.313	15.7885	20.57
BPChr01G13635	24.254	23.139	21.901	23.776	21.207	23.784	21.11
BPChr01G13636	0	0	0	0	0.058	0.068	0
BPChr01G13640	0.232	0.4715	0.176	0.296	0.2485	0.062	0.2255
BPChr01G13642	100.056	54.0025	19.704	0	20.836	108.43	158.573
BPChr01G13643	2.4985	0.526	0.768	1.5875	0.2425	2.421	1.264
BPChr01G13644	0	0	0	0	0	0	0
BPChr01G13646	149.178	136.162	249.795	206.387	202.125	525.721	419.709
BPChr01G13647	0	0	0	0	0	0	0
BPChr01G13648	22.3645	20.6425	20.4325	18.2655	21.3335	19.3245	25.0395
BPChr01G13650	62.4725	57.756	59.943	55.704	59.687	47.329	39.695
BPChr01G13651	4.7175	11.213	20.059	21.804	22.29	11.6715	12.377
BPChr01G13652	11.6	7.5935	5.566	8.259	5.6065	48.8855	20.0555
BPChr01G13653	0	0	0	0	0	0	0
BPChr01G13654	0.8045	0.227	0	0.1815	0.1845	0.646	0
BPChr01G13656	0	0	0	0	0	0	0
BPChr01G13657	0	0	0	0	0	0	0
BPChr01G13658	12.2185	33.5315	45.323	53.643	55.574	34.7805	35.9325
BPChr01G13660	4.8985	4.781	6.3215	7.817	7.139	6.385	6.294
BPChr01G13661	0	0	0	0	0	0	0.1295
BPChr01G13663	11.998	10.4515	8.8435	10.1835	12.1865	9.2175	7.1595
BPChr01G13664	11.212	29.143	23.3955	14.3735	11.941	4.2495	8.652
BPChr01G13665	601.371	871.937	875.321	897.316	859.923	669.76	781.316
BPChr01G13666	5.118	7.069	6.6885	6.308	3.9025	2.527	2.1125
BPChr01G13668	0.111	0.0405	0.058	0.0915	0.0635	0.0845	0.025
BPChr01G13669	46.843	82.2015	236.179	202.95	252.692	63.029	71.1955
BPChr01G13670	13.0045	17.9305	16.3485	15.1385	14.2555	10.8835	10.5625
BPChr01G13671	2.0135	3.313	3.544	5.222	5.042	3.501	0.0945
BPChr01G13672	0	0	0.0865	0	0.034	0	0
BPChr01G13673	1.0645	0.6375	0.466	0.698	0.246	0.457	1.503
BPChr01G13674	6.4745	6.867	6.2435	7.0655	8.1105	9.113	8.126
BPChr01G13676	16.689	12.394	9.355	8.4375	7.947	11.072	9.627
BPChr01G13677	47.913	19.0305	16.5825	12.1935	20.952	25.028	110.157
BPChr01G13678	10.9285	15.454	6.945	9.3375	14.082	6.2375	5.083
BPChr01G13679	73.1785	77.0995	62.2845	63.577	67.017	65.267	52.82
BPChr01G13680	22.5995	20.6985	24.648	23.969	21.0095	18.0485	15.44
BPChr01G13681	30.1775	21.7995	22.1675	26.9785	31.399	49.525	42.962
BPChr01G13683	8.4785	6.574	6.566	7.126	6.401	7.3555	7.822
BPChr01G13684	5.8035	5.4335	3.392	6.1075	7.368	5.9665	5.5365
BPChr01G13685	20.9455	14.5795	13.989	12.563	9.271	10.72	10.771
BPChr01G13686	16.0085	24.448	22.57	18.3485	13.244	5.9985	7.4895
BPChr01G13687	180.38	145.395	109.233	112.267	71.0625	166.804	128.783
BPChr01G13688	19.7655	35.3825	46.0445	44.286	41.263	25.4685	32.317
BPChr01G13691	8.201	7.244	5.7485	4.658	5.194	5.2455	4.4155
BPChr01G13692	0.3725	3.862	1.9355	0.7305	1.0355	0.3685	0.136
BPChr01G13693	35.1315	35.986	39.9955	47.6605	44.8675	44.0315	42.975
BPChr01G13694	0	0.8875	0.9225	0	0.7595	0	0
BPChr01G13695	0	0	0	0	0	0	0
BPChr01G13696	12.3645	11.7735	8.651	9.7695	8.435	2.949	1.4335
BPChr01G13698	2.0345	1.149	1.1545	0.3505	0.886	4.5685	0.8595
BPChr01G13699	5.909	11.034	6.5965	7.2815	2.5545	3.907	4.1235
BPChr01G13700	0.1425	0	0	0.1235	0.121	0.1405	0.126
BPChr01G13701	35.596	11.235	7.621	9.133	9.9915	12.6345	11.2835
BPChr01G13703	2.1695	2.4525	0.306	0.6065	1.498	2.0045	1.954
BPChr01G13704	15.9095	10.7615	11.0085	13.1995	10.2535	5.4695	5.023
BPChr01G13705	172.159	185.704	226.425	215.631	225.407	261.471	234.255
BPChr01G13706	72.7	30.6675	32.496	35.8185	35.7985	31.395	30.5575
BPChr01G13707	26.788	38.1045	46.153	51.008	48.7875	35.249	31.72
BPChr01G13708	4.64	4.7045	3.8955	4.6565	5.758	4.1875	5.668
BPChr01G13711	70.878	61.561	54.426	50.1705	52.4115	68.636	61.9065
BPChr01G13712	11.6555	3.4095	6.5175	5.9215	6.4135	6.4385	4.8015
BPChr01G13714	7.6515	5.285	7.9935	8.578	7.9155	5.0145	4.1455
BPChr01G13715	9.8915	11.7715	12.289	13.6615	12.887	10.2355	11.3105
BPChr01G13716	19.773	24.1425	15.7365	15.661	17.556	18.751	17.82
BPChr01G13717	0	0	0	0	0	0.5615	0
BPChr01G13718	12.645	14.605	20.571	16.3035	15.6745	15.837	18.354
BPChr01G13719	73.6175	110.471	173.435	154.91	162.274	148.129	145.663
BPChr01G13721	3.547	2.9225	4.0705	4.884	4.003	2.785	3.005
BPChr01G13723	118.513	142.877	104.957	170.792	159.226	531.472	652.07
BPChr01G13724	0	0	0	0	0	0	0
BPChr01G13726	18.4325	22.4635	27.5435	30.777	30.327	26.92	26.0335
BPChr01G13727	48.389	50.7195	44.332	59.5995	69.781	61.109	58.1965
BPChr01G13728	10.428	17.168	24.659	12.957	14.8635	17.9875	16.8855
BPChr01G13729	0	0	0	0	0	0	0
BPChr01G13730	0.8	0.433	0.3365	0.2445	0.514	0.655	0.63
BPChr01G13733	3.5065	2.4685	1.7865	1.906	1.512	6.9	2.973
BPChr01G13734	317.378	367.899	346.587	294.254	291.196	262.07	301.612
BPChr01G13736	37.33	39.011	28.2225	23.5175	24.386	23.7965	27.59
BPChr01G13739	2.481	3.8815	2.6265	2.9245	2.2945	1.6955	1.6145
BPChr01G13740	0	0	0	0	0	0	0
BPChr01G13742	47.4145	20.1685	21.205	9.4195	9.9815	52.443	23.285
BPChr01G13743	18.4765	16.1795	14.479	15.8805	14.3025	14.882	14.4895
BPChr01G13744	0	0	0	0	0	0	0
BPChr01G13745	4.983	3.185	1.8335	1.972	2.662	1.519	1.0205
BPChr01G13746	84.3545	75.5925	77.707	85.178	83.3965	65.053	72.752
BPChr01G13747	0	0	0	0	0	0	0
BPChr01G13748	0.3505	0.0405	0.031	0.0285	0.058	0.075	0
BPChr01G13749	37.9945	35.637	37.045	37.8385	52.5025	115.558	130.082
BPChr01G13750	9.025	5.2925	4.077	5.878	9.4285	12.571	10.4235
BPChr01G13751	14.617	11.4815	4.4615	8.54	8.0245	8.964	2.7865
BPChr01G13753	104.597	126.946	126.097	126.317	138.167	129.44	128.592
BPChr01G13754	0.0475	0.015	0.042	0.044	0.0395	0	0.04
BPChr01G13755	2.4655	1.2585	1.1305	0.5385	0.1745	2.5165	0.3785
BPChr01G13756	5.196	8.2515	8.1805	7.2155	5.0625	3.4365	2.2915
BPChr01G13757	88.2185	58.078	18.349	11.242	30.2445	50.0735	243.612
BPChr01G13758	18.529	36.365	45.518	42.5285	50.283	23.49	23.903
BPChr01G13759	221.994	223.721	203.827	161.449	161.027	148.775	164.215
BPChr01G13760	4.0355	5.676	2.129	2.936	3.47	2.185	2.735
BPChr01G13761	0	0	0	0	0	0	0
BPChr01G13762	0.1305	0.206	0.062	0.109	0.0535	0.7385	1.6495
BPChr01G13765	0	0	0	0	0	0	0
BPChr01G13766	9.4795	7.038	9.132	7.226	6.679	7.4435	9.2455
BPChr01G13767	0	0.215	0.197	0.3815	0	0.2215	0.219
BPChr01G13768	90.631	40.847	109.892	121.471	120.611	51.5475	22.0515
BPChr01G13769	142.391	202.002	220.175	209.75	232.948	195.909	204.093
BPChr01G13773	1.0925	1.2305	0.984	1.3385	0.618	0.2325	0.8275
BPChr01G13774	49.0735	47.0465	41.5625	48.24	51.134	50.3805	48.3495
BPChr01G13775	22.232	18.9535	17.8555	14.9125	15.316	13.975	19.5245
BPChr01G13776	0.207	0	0	0	0	0	0
BPChr01G13777	87.4105	90.125	120.237	112.822	108.402	107.856	93.644
BPChr01G13778	44.957	49.079	61.313	62.5695	65.1985	52.1165	51.028
BPChr01G13779	1.4205	1.0625	0.974	1.059	2.2705	1.532	1.662
BPChr01G13780	0	0	0	0	0	0	0
BPChr01G13781	0.051	0.106	0	0.1985	0	0.1955	0.091
BPChr01G13783	9.7045	9.902	6.946	9.353	8.636	8.003	9.408
BPChr01G13785	0	0	0	0	0	0	0
BPChr01G13786	7.072	4.052	5.1325	5.6455	5.3095	3.806	4.3045
BPChr01G13788	42.398	48.327	57.4095	50.2915	42.6775	46.224	49.509
BPChr01G13789	15.221	15.281	12.7125	10.3675	11.4975	6.8205	10.295
BPChr01G13790	6.4415	8.5175	7.378	7.8865	6.961	7.2385	7.9075
BPChr01G13791	11.9935	10.556	7.099	10.5045	9.4055	11.264	8.4035
BPChr01G13792	14.3075	14.229	5.397	9.874	12.798	14.917	15.2505
BPChr01G13794	49.489	50.369	43.2335	42.606	55.2	191.596	198.543
BPChr01G13795	0.041	0	0	0	0	0	0
BPChr01G13796	25.1225	17.112	11.4555	7.5925	13.207	13.4665	12.7345
BPChr01G13797	0.2665	0	0	0.253	0	0	0
BPChr01G13798	0	0	0	0	0	0	0
BPChr01G13799	41.156	34.4175	27.092	25.62	24.164	24.372	21.708
BPChr01G13800	118.47	306.125	57.906	32.4275	13.5695	106.314	44.622
BPChr01G13802	17.479	16.3655	32.3725	34.4645	30.528	24.9975	11.6035
BPChr01G13803	12.8295	14.2015	19.459	27.0285	28.875	41.3175	40.9815
BPChr01G13804	43.557	86.8855	89.469	83.845	70.4905	66.1895	71.7075
BPChr01G13805	13.8195	9.3555	11.4765	7.283	9.894	11.083	12.079
BPChr01G13807	0	0	0	0	0	0	0
BPChr01G13808	54.9875	61.03	73.1935	70.7715	75.1575	58.906	55.9915
BPChr01G13809	30.8865	21.879	22.412	28.3155	35.1695	34.0265	49.3635
BPChr01G13810	1.1565	3.6935	1.472	1.3415	1.88	1.5005	3.121
BPChr01G13811	0	0	0	0	0	0	0
BPChr01G13813	0.605	0	0.14	0	0	0.155	0
BPChr01G13814	113.481	159.011	179.074	179.195	206.643	186.195	147.74
BPChr01G13815	44.1565	42.8185	42.9435	33.332	53.012	66.267	70.7615
BPChr01G13816	0	0.4435	0	0	0	0	0
BPChr01G13818	22.6465	21.9245	39.3755	46.3695	47.7805	41.412	36.762
BPChr01G13819	17.7605	22.4405	27.9305	24.505	22.4745	19.9325	23.3515
BPChr01G13820	0.151	0.3765	0.2275	0.1145	0.3085	0.076	0.195
BPChr01G13823	38.6665	42.9165	30.7955	33.8125	40.0055	36.733	35.446
BPChr01G13824	0	0	0	0	0	0	0
BPChr01G13827	0.426	2.1725	1.9595	0.4465	0.613	1.6815	2.5675
BPChr01G16761	106.754	147.134	203.194	133.2	72.7195	99.444	93.374
BPChr01G16763	7.637	9.866	14.967	10.5115	10.222	12.225	12.929
BPChr01G16764	29.8155	39.0025	64.646	52.9245	56.788	43.0595	51.099
BPChr01G16765	2144.65	1331.88	1405.6	1061.3	656.692	781.361	811.587
BPChr01G16766	3.7095	3.1645	2.6665	2.2715	1.9665	4.281	3.6025
BPChr01G16768	2.7775	3.385	2.872	3.014	4.9905	5.673	8.942
BPChr01G16769	2.501	0.9235	1.0365	0.9385	1.4135	2.573	1.772
BPChr01G16770	0.462	0.1205	0.0845	0.1245	0.1275	0.269	0.311
BPChr01G16771	0.17	0	0	0	0.4265	0.144	0
BPChr01G16772	60.8905	70.7375	80.2305	66.7985	67.937	92.175	82.4985
BPChr01G16773	16.872	27.4655	21.623	14.3175	16.7405	17.4345	22.777
BPChr01G16775	0.5915	0.6735	3.72	3.7685	12.4705	4.73	6.041
BPChr01G16776	11.0975	8.8505	8.6055	8.37	10.559	8.1905	7.4405
BPChr01G16777	0.857	1.475	0.4555	1.3615	1.4565	1.1495	0.803
BPChr01G16778	131.331	151.712	173.832	156.562	149.036	126.072	155.904
BPChr01G16779	69.724	74.8305	52.54	49.315	45.9225	58.3425	44.936
BPChr01G16780	0.3675	0.095	0.4355	0	0.528	0	0
BPChr01G16781	0	0.0705	0.337	0.372	0.4675	0.2135	0.2855
BPChr01G16782	1.835	4.5545	1.596	1.3735	1.067	2.228	2.765
BPChr01G16783	25.02	18.8565	15.8115	19.7195	16.0395	18.3495	17.5375
BPChr01G16784	3.994	4.215	6.376	6.454	6.83	3.988	2.795
BPChr01G16785	30.272	30.3645	21.4215	15.5215	15.559	18.7535	14.982
BPChr01G16786	13.808	16.3855	18.1915	18.664	18.7505	17.262	16.474
BPChr01G16787	0	0	0	0	0	0	0
BPChr01G16788	108.053	114.738	164.851	131.024	118.964	92.937	81.3295
BPChr01G16790	25.4465	22.2925	24.774	19.42	20.034	24.756	20.9305
BPChr01G16791	10.5495	10.411	10.447	12.7215	14.7525	10.2335	11.783
BPChr01G16792	5.3195	5.0605	5.5985	5.969	7.44	12.983	6.1515
BPChr01G16793	0.0645	0.0655	0.1035	0	0.108	0.264	0
BPChr01G16794	0.1575	0.2265	0.16	0	0.192	0.0535	0.0505
BPChr01G16795	77.023	72.169	82.265	65.042	49.207	104.626	95.359
BPChr01G16796	28.8195	35.3145	32.2765	27.7255	27.259	31.409	33.851
BPChr01G16798	18.133	13.5425	12.9665	12.976	11.0435	13.867	13.6225
BPChr01G16799	19.9045	28.4665	27.703	29.8235	30.471	26.109	25.6335
BPChr01G16800	47.7585	36.2405	41.6975	37.497	33.2685	14.3615	13.285
BPChr01G16802	14.801	14.116	13.5145	13.3625	12.729	11.3635	12.937
BPChr01G16804	0	0.205	0	0	0	0	0
BPChr01G16806	94.7055	59.514	67.331	62.7675	61.7025	68.6125	71.2195
BPChr01G16807	0.1105	0.0605	0.052	0	0	0	0.0505
BPChr01G16808	78.524	64.6035	75.5605	83.1565	64.1	62.2725	59.3335
BPChr01G16809	38.1595	35.2785	20.3865	19.5325	17.3665	7.609	4.3705
BPChr01G16812	14.9945	12.2985	13.701	9.889	8.601	7.425	7.6165
BPChr01G16813	61.9225	33.622	34.5375	34.6555	32.651	25.743	19.102
BPChr01G16814	0.239	0.0905	0.078	0.2825	0.2195	0.675	2.538
BPChr01G16815	4.7815	3.0215	4.723	5.6965	3.8685	3.1655	3.6585
BPChr01G16816	4.677	5.781	3.7065	4.0765	3.9615	8.255	17.562
BPChr01G16817	0	0	0	0	0	0	0
BPChr01G16818	0.247	0	0.2695	0.221	0	0.3835	0
BPChr01G16819	8.6455	5.6545	4.5515	3.234	3.1545	8.895	6.283
BPChr01G16820	0.3915	1.6115	2.136	1.458	1.087	1.8765	2.6585
BPChr01G16821	88.6345	84.9675	101.909	104.973	105.403	97.9685	95.013
BPChr01G16822	13.996	14.914	14.5395	16.866	16.577	17.8	18.014
BPChr01G16823	36.3585	36.4605	26.502	28.036	27.2695	52.0795	45.9025
BPChr01G16824	55.0985	67.6955	72.8115	54.871	57.7125	76.3285	76.0065
BPChr01G16825	54.2035	53.8965	60.8735	64.0335	69.933	70.155	69.993
BPChr01G16826	75.0445	138.483	171.986	146.454	140.918	95.417	148.859
BPChr01G16827	33.5095	43.063	52.0845	42.3075	52.159	38.615	41.4455
BPChr01G16828	13.1975	20.789	19.2585	16.877	17.3165	14.949	13.7245
BPChr01G16829	1.416	2.5615	2.2695	3.7385	4.284	2.465	3.0035
BPChr01G16831	0.119	0.075	0.2315	0.1315	0.24	0.4845	0.74
BPChr01G16833	36.0615	49.1785	36.312	30.6195	38.347	39.1725	28.028
BPChr01G16834	26.3195	9.6695	8.5765	8.824	7.505	7.021	6.584
BPChr01G16835	0.395	1.02	0.586	0.351	0.518	0.4115	0.7665
BPChr01G16837	101.654	69.877	37.5585	44.78	46.268	44.135	41.7585
BPChr01G16838	24.728	21.57	18.3755	17.012	17.9055	19.8215	11.93
BPChr01G16839	2.3915	0.8545	2.2555	1.7935	1.07	1.318	1.2515
BPChr01G16840	3.1145	6.2235	8.164	9.2665	4.821	1.716	2.256
BPChr01G16841	5.859	5.6075	8.002	11.644	11.3005	14.184	14.128
BPChr01G16842	0.9765	0.8635	1.87	2.347	1.7835	16.017	11.8095
BPChr01G16844	7.565	6.253	7.0075	7.906	7.706	7.66	8.2665
BPChr01G16845	4.944	5.273	6.3565	6.437	6.104	5.029	5.0865
BPChr01G16846	2.729	2.679	3.386	3.556	2.3525	6.9775	7.672
BPChr01G16848	1.2935	0.898	0.673	0.467	0.749	0.1845	0.216
BPChr01G16849	26.39	29.9965	27.343	30.8995	32.718	31.5265	32.0785
BPChr01G16850	0.1305	0	0	0	0.119	0.063	0
BPChr01G16851	12.8235	14.3695	9.909	12.824	11.526	12.2645	11.33
BPChr01G16852	25.474	25.82	28.7595	29.997	24.6735	24.919	29.124
BPChr01G16853	1.684	0.6825	1.2735	0	1.6165	1.243	0
BPChr01G16854	0	0	0	0.2005	0.2375	0.393	0.4895
BPChr01G16855	18.583	11.8945	17.296	20.133	19.518	23.1605	25.0485
BPChr01G16856	38.16	29.577	41.4335	66.0715	74.2125	76.06	30.3415
BPChr01G16857	39.421	25.787	43.001	44.628	44.189	38.764	38.6385
BPChr01G16858	6.0485	4.923	3.549	2.5125	3.354	3.331	3.5965
BPChr01G16860	26.585	39.9345	35.568	34.7995	33.227	38.5275	35.268
BPChr01G16862	12.3865	8.536	10.9405	13.494	12.2435	15.8905	17.0525
BPChr01G16863	14.5655	25.1695	26.732	29.105	23.8495	19.273	23.937
BPChr01G16864	10.195	19.176	20.9005	14.642	13.5445	24.8665	21.656
BPChr01G16865	0	0	0	0	0	0	0
BPChr01G16866	5.325	8.129	9.8835	9.872	10.1145	15.5055	17.5035
BPChr01G16867	15.5735	10.376	27.5745	33.3455	29.959	75.3995	64.538
BPChr01G16868	33.042	23.441	27.802	30.1165	31.069	29.088	24.64
BPChr01G16869	7.1185	5.251	5.9925	5.083	7.254	8.7515	7.996
BPChr01G16870	98.4615	124.026	155.216	177.264	179.127	149.788	140.079
BPChr01G16871	3.787	2.6705	2.963	2.745	4.022	2.4545	0.9515
BPChr01G16872	37.359	34.188	28.237	31.8895	37.873	35.8235	28.721
BPChr01G16873	285.65	317.979	311.051	250.843	246.157	297.822	313.829
BPChr01G16874	1437.76	1705.05	1800.61	1111.52	586.507	762.049	989.107
BPChr01G16875	0	0	0	0	0	0	0
BPChr01G16876	43.303	51.777	45.329	40.433	41.0835	36.752	41.4185
BPChr01G16877	9.548	11.6595	9.2815	10.222	10.004	9.414	9.1745
BPChr01G16878	12.366	11.5885	9.4175	9.411	8.914	6.727	3.3945
BPChr01G16879	96.0305	102.149	105.621	124.894	131.197	125.641	118.736
BPChr01G16880	5.3405	0.837	1.6045	1.897	3.57	6.0385	1.806
BPChr01G16882	0.346	0.7525	0.857	0.742	0.9095	1.7925	4.135
BPChr01G16883	49.5165	67.828	55.0965	51.4315	61.2885	64.16	54.4
BPChr01G16884	23.7065	14.3345	7.5465	9.164	10.734	18.3005	17.1125
BPChr01G16885	0.3785	1.3565	0.4395	0.228	0.4905	0.338	0.426
BPChr01G16887	25.2195	27.0275	30.6855	33.291	35.423	31.674	31.6225
BPChr01G16888	0.0825	0.0905	0.0915	0	0.079	0.175	0
BPChr01G16889	0	0	0	0	0	0	0
BPChr01G16890	21.8465	29.6245	19.431	22.145	29.8545	27.236	18.1175
BPChr01G16891	2.3095	1.064	1.17	1.079	0.6665	0.95	0.88
BPChr01G16892	0.848	0.9295	1.856	2.4615	4.505	9.6185	10.1915
BPChr01G16893	0	0	0	0	0	0	0
BPChr01G16894	200.151	253.774	252.808	234.221	231.232	201.251	205.905
BPChr01G16895	5.47	6.6315	8.0975	9.361	11.413	10.0095	9.6225
BPChr01G16896	223.482	1363.02	1156.93	568.721	620.163	589.26	903.673
BPChr01G16897	0	0	0	0	0	0	0
BPChr01G16898	14.0425	22.263	35.9595	32.994	40.3935	24.4485	26.124
BPChr01G16899	78.7965	108.742	154.461	128.533	124.092	94.867	109.027
BPChr01G16900	0	0	0	0	0	0	0
BPChr01G16901	1.852	1.155	2.1575	1.7395	2.3135	1.6095	1.7315
BPChr01G16902	113.353	59.547	48.434	67.3625	85.0635	218.292	198.084
BPChr01G16903	1114.51	1646.97	2487.5	2709.41	2376.13	1868.09	1957.55
BPChr01G16904	18.1925	14.936	18.973	15.178	14.4475	22.347	13.624
BPChr01G16905	4.564	4.653	8.0625	9.174	10.195	6.632	6.521
BPChr01G16906	0	0	0	0	0	0	0
BPChr01G16907	124.578	121.646	108.977	101.957	98.095	129.953	125.989
BPChr01G16908	21.3355	30.3285	26.728	20.8585	16.669	14.567	17.313
BPChr01G16910	21.3115	23.9005	23.1585	20.772	19.07	25.889	24.305
BPChr01G16911	146.242	236.323	103.558	134.425	195.743	117.629	161.827
BPChr01G16912	0	0	0	0	0	0	0
BPChr01G16914	10.249	16.0325	20.272	16.1085	11.7815	44.532	28.1895
BPChr01G16915	0	0	0	0	0	0	0
BPChr01G16916	9.6265	14.167	18.2875	23.337	20.976	22.409	18.598
BPChr01G16917	0	0.6855	0	0	0	0	0
BPChr01G16918	51.7285	47.9185	73.8745	68.1335	56.073	60.033	58.005
BPChr01G16919	0	0	0	0	0	0	0
BPChr01G16920	725.577	561.135	242.68	251.283	137.522	745.62	450.851
BPChr01G16921	9.0975	5.4	2.0645	0.744	1.985	7.9685	6.7655
BPChr01G16922	12.0935	21.851	28.084	25.016	23.756	33.4545	30.2185
BPChr01G16923	1.6825	1.411	1.104	1.109	1.292	0.8775	1.181
BPChr01G16924	87.871	97.113	182.069	119.113	130.746	133.88	171.387
BPChr01G16925	6.541	6.7225	3.0635	3.095	1.9265	5.8505	8.366
BPChr01G16926	9.2255	9.8055	7.6875	8.9105	10.569	9.0455	10.262
BPChr01G16927	33.916	48.728	49.716	30.402	35.629	31.2815	41.149
BPChr01G16928	4.4295	13.627	19.4065	16.8015	9.278	16.979	21.246
BPChr01G16929	7.4805	24.155	17.181	13.1175	6.728	11.224	21.0835
BPChr01G16932	0	0	0	0	0	0	0
BPChr01G16937	19.536	10.8065	17.2035	10.496	11.0485	5.6345	1.943
BPChr01G16938	1.2	3.118	1.311	1.454	2.1645	7.352	11.2745
BPChr01G16939	13.914	13.906	9.0965	9.337	8.876	6.4155	7.513
BPChr01G16940	27.2305	38.998	34.2525	43.879	42.0035	38.8195	43.8085
BPChr01G16941	39.9665	34.2805	23.288	24.968	24.5085	32.2455	29.4355
BPChr01G16942	148.601	110.077	147.545	82.332	68.2175	105.519	86.963
BPChr01G16943	201.694	192.339	248.343	285.901	289.543	263.938	246.171
BPChr01G16944	139.562	159.849	228.72	227.269	340.11	187.057	196.264
BPChr01G16945	202.649	198.175	288.219	335.195	360.865	307.242	290.316
BPChr01G16946	11.5725	12.1825	10.9615	11.38	10.0885	11.154	10.27
BPChr01G16947	17.405	17.0275	19.875	22.1985	20.478	17.605	18.2995
BPChr01G16948	97.3405	93.985	133.026	73.1055	52.8285	88.22	96.324
BPChr01G16950	9.758	8.967	3.732	3.7685	3.093	8.491	6.183
BPChr01G16951	19.506	19.456	21.91	19.15	19.1765	17.035	19.773
BPChr01G16952	33.236	26.177	22.2555	20.8335	21.613	30.8565	32.531
BPChr01G16953	8.204	11.1025	9.39	9.2285	9.8355	12.2225	12.055
BPChr01G16954	18.632	14.48	12.373	12.288	12.0825	6.163	8.286
BPChr01G16956	34.4345	38.5285	36.5005	25.2405	24.588	31.4405	36.0485
BPChr01G16957	0.252	1.2425	0.3195	0.4305	0.365	1.463	1.7725
BPChr01G16960	2.8255	1.6655	1.524	1.354	1.337	0.9455	1.347
BPChr01G16961	21.4785	31.8305	41.0615	38.1495	42.0775	44.1105	39.7865
BPChr01G16962	7.652	9.2845	10.5065	9.8845	12.3345	11.5405	9.6045
BPChr01G16963	872.34	734.248	775.248	789.042	697.825	844.798	778.489
BPChr01G16964	1.993	5.8025	4.588	2.346	1.876	3.4945	6.655
BPChr01G16965	34.2445	31.0275	30.6305	30.6725	28.7705	34.7425	29.742
BPChr01G16966	0	0	0	0	0	0	0
BPChr01G16968	592.106	451.453	472.685	489.129	467.815	489.903	383.132
BPChr01G16970	22.0495	21.934	29.261	36.491	39.2535	30.0105	27.7705
BPChr01G16971	15.2425	12.768	10.3435	11.256	10.4525	8.9605	8.078
BPChr01G16973	6.595	6.3705	5.32	3.317	3.7915	5.478	2.0325
BPChr01G16976	2.5485	0.995	0.4435	0.468	0.2785	0.433	1.5005
BPChr01G16977	3.7365	5.025	3.865	4.7785	4.2975	1.9435	1.718
BPChr01G16979	39.12	29.5715	28.3085	37.3145	37.182	49.659	44.2865
BPChr01G16980	71.7315	71.458	84.1385	74.83	76.175	125.618	92.0615
BPChr01G16981	1.4335	4.1715	4.649	1.7265	1.7015	2.154	2.16
BPChr01G16982	27.38	34.246	31.4285	36.8845	32.598	36.4975	35.5225
BPChr01G16983	0.2105	0.261	0.1265	0	0.0395	0	0
BPChr01G16984	22.8435	23.475	21.4845	21.6685	22.1055	19.211	19.896
BPChr01G17179	0	0	0	0	0	0	0
BPChr01G17180	41.0175	48.5185	66.718	63.2385	60.7815	46.188	45.365
BPChr01G17181	0	0	0.0985	0	0	0	0
BPChr01G17183	9.009	9.9505	8.295	9.9625	7.831	10.853	8.1695
BPChr01G17186	11.7295	9.026	16.612	20.2165	18.994	17.6155	14.778
BPChr01G17187	49.064	36.075	32.1295	36.2735	42.991	45.564	46.6945
BPChr01G17190	99.0385	107.687	97.227	93.613	100.205	96.562	112.72
BPChr01G17194	19.479	32.913	36.4035	28.144	27.393	33.459	40.982
BPChr01G17195	15.295	13.0725	15.186	13.385	15.3085	9.923	11.896
BPChr01G17196	0.225	0	0	0	0	0	0
BPChr01G17198	24.4035	33.783	23.991	29.835	20.8505	7.423	7.654
BPChr01G17199	0.0965	0	0	0.081	0.094	0	0
BPChr01G17203	0.4135	3.785	5.5965	2.6335	3.6435	10.34	10.489
BPChr01G17205	2.226	0.569	0.542	0.19	0.647	0.6515	0.32
BPChr01G17206	41.6075	33.7445	38.06	35.551	35.413	40.57	32.259
BPChr01G17210	72.9895	91.7445	137.853	138.006	90.2735	39.2185	41.848
BPChr01G17212	8.7015	8.85	6.7115	5.1405	5.3825	3.7215	6.237
BPChr01G17215	0	0.3325	0.2905	0.5915	0	0	0
BPChr01G18056	27.8225	33.3655	23.144	22.0135	21.5485	13.0325	15.8355
BPChr01G18057	0.0485	0.1005	0.097	0.0205	0.0985	0.186	0.1055
BPChr01G18058	0	0	0	0	0	0	0
BPChr01G18059	1.4945	1.3415	1.04	1.5635	1.541	6.6125	9.8185
BPChr01G18061	92.903	72.6315	64.281	101.356	97.593	47.6695	27.337
BPChr01G18062	0.8665	1.691	2.0365	2.0345	2.4095	1.4905	1.843
BPChr01G18064	80.8615	81.6165	106.815	103.313	99.684	70.2655	42.473
BPChr01G18065	26.3985	26.419	22.196	28.4675	28.3375	30.6275	28.729
BPChr01G18066	0.1225	0	0	0	0	0	0
BPChr01G18067	21.5115	19.969	12.666	10.6555	10.5355	8.676	8.0115
BPChr01G18068	8.0485	9.2355	8.7085	7.4175	5.5165	2.4775	2.0795
BPChr01G18070	5.6745	0.272	0.55	0	0	1.2715	0.696
BPChr01G18071	0	0	0	0	0	0	0
BPChr01G18072	29.4455	27.8805	34.47	38.1965	37.7295	37.5215	28.482
BPChr01G18074	3.736	1.826	2.205	3.222	2.941	2.539	3.921
BPChr01G18075	132.781	98.4945	119.474	82.552	55.714	127.317	130.554
BPChr01G18076	0.7935	2.7095	3.0155	1.829	1.478	1.2325	1.9855
BPChr01G18079	0.1565	0	0	0	0	0	0
BPChr01G18080	0	0	0	0	0	0	0
BPChr01G18082	24.311	41.281	22.2985	22.8995	28.2575	24.8365	33.4645
BPChr01G18083	0.3625	0.301	0.247	0.3985	0.2705	0.17	0.17
BPChr01G18084	30.3905	34.704	28.143	46.824	58.6755	33.496	38.532
BPChr01G18250	0.5585	2.903	8.311	3.2195	69.5705	373.928	869.837
BPChr01G18251	4.9735	3.609	3.2255	3.207	6.2045	1.05	4.54
BPChr01G18252	0	0	0	0	0	0	0
BPChr01G18253	10.1325	7.6625	13.6395	18.312	18.5085	13.828	13.9025
BPChr01G18254	9.662	13.7405	11.843	10.0395	10.193	10.2545	13.4105
BPChr01G18255	8.791	11.045	11.2765	9.0955	7.3265	8.7805	8.255
BPChr01G18256	9.018	15.7345	9.723	9.923	10.4815	14.949	14.8815
BPChr01G18257	1.0075	1.1295	1.742	2.136	0	2.0985	0.5375
BPChr01G18258	28.6875	28.911	27.756	28.228	25.9635	24.884	29.3335
BPChr01G18261	45.649	41.456	27.2675	29.1185	36.4685	41.32	21.917
BPChr01G18263	2.888	3.7425	2.394	3.4945	4.468	4.6875	5.295
BPChr01G18265	1.254	1.127	0.41	0.3295	1.1775	4.072	1.2665
BPChr01G18268	77.8295	123.591	62.6645	71.54	87.593	246.875	209.012
BPChr01G18270	18.46	28.5515	24.658	22.4835	23.7975	26.192	26.935
BPChr01G19019	22.6065	21.149	22.718	22.149	20.5895	14.9995	14.9745
BPChr01G19020	28.9365	96.949	96.709	159.96	160.288	47.1615	21.5865
BPChr01G19021	0	0	0	0	0	0	0
BPChr01G19023	9.2075	10.146	11.144	9.3275	9.397	9.1495	8.5915
BPChr01G19025	0.489	0.14	0.351	0.3395	0.6925	2.5095	2.2075
BPChr01G19026	5.348	9.1705	6.5325	4.8995	5.497	4.2355	2.5765
BPChr01G19027	0.573	0.7485	0.502	0.1285	0.6925	0.4455	0.6365
BPChr01G19028	32.0675	29.895	31.201	18.263	14.6465	20.3415	20.8835
BPChr01G19031	36.574	51.821	52.4725	38.5315	28.851	39.9205	41.7485
BPChr01G19032	16.768	2.8645	7.2325	5.1475	3.1205	3.428	1.0095
BPChr01G19033	6.0945	7.6115	5.7885	5.1405	4.107	2.472	1.0595
BPChr01G19034	27.814	20.703	20.284	23.553	31.0465	40.073	38.4035
BPChr01G19035	0	0	0	0	0	0	0
BPChr01G19037	12.4875	25.4605	10.926	16.2115	16.718	14.312	9.2585
BPChr01G19040	56.5565	79.2895	48.108	59.499	70.3395	66.7025	60.847
BPChr01G19041	59.363	69.443	61.5125	52.887	52.215	52.3175	49.9485
BPChr01G19042	5.49	5.3455	6.596	6.7755	8.306	9.664	7.815
BPChr01G19044	15.6635	21.697	16.241	12.4275	12.907	10.6895	9.6205
BPChr01G19045	2.045	0	0	2.838	1.0745	2.328	1.0645
BPChr01G19046	2.6805	6.803	7.7715	9.27	7.2685	16.517	21.1505
BPChr01G19047	55.016	55.8965	53.1	45.954	35.44	42.8675	38.6595
BPChr01G19049	9.6765	14.284	14.78	9.4405	6.0315	17.0775	7.68
BPChr01G19050	0	0	0	0	0	0	0
BPChr01G19052	393.5	398.94	493.668	495.309	530.75	504.288	459.453
BPChr01G19053	144.644	146.146	103.012	100.311	88.709	106.044	92.8895
BPChr01G19055	45.2265	26.9355	24.801	21.299	18.757	23.657	25.4535
BPChr01G19058	1.6815	2.3655	1.4675	1.659	1.289	0.7535	0.618
BPChr01G19059	0	0	0	0	0	0	0
BPChr01G19060	79.907	89.4335	87.075	58.7925	38.3715	65.012	80.049
BPChr01G19061	0	0	0	0	0	0.4175	0
BPChr01G19062	19.4605	14.0875	19.9795	25.781	21.4565	25.7555	23.9045
BPChr01G19063	0	0	0	0	0	0	0
BPChr01G19064	0	0	0.14	0	0	0	0
BPChr01G19065	0	0	0	0	0	0	0
BPChr01G19066	0	0	0	0	0	0	0
BPChr01G19067	3.1545	0.512	0.2695	0	1.314	1.5045	0.5025
BPChr01G19542	129.527	59.373	52.772	34.8665	36.3285	22.619	10.419
BPChr01G19543	11.962	8.5595	8.013	7.985	7.7725	8.3625	7.414
BPChr01G19545	72.0645	71.5135	69.6205	67.543	66.0585	47.516	51.259
BPChr01G19548	10.681	10.144	7.2445	8.1945	9.4435	3.331	3.0055
BPChr01G19551	8.1985	8.26	12.847	13.9995	18.708	15.865	15.403
BPChr01G19552	20.381	8.094	13.0395	18.215	25.112	21.258	25.2175
BPChr01G19685	84.9015	89.053	81.3815	84.4105	94.0635	88.9715	85.762
BPChr01G19686	51.238	61.249	56.3385	63.976	64.868	52.789	51.047
BPChr01G19687	28.5925	26.144	20.2015	27.1905	26.267	19.874	18.966
BPChr01G19689	130.278	165.489	238.339	265.116	262.009	213.661	230.599
BPChr01G19691	0.2865	0.5575	0.387	0.254	0.2925	0.3745	0.7105
BPChr01G19693	1.2795	0.779	0.167	0.55	0.1435	0	0.1415
BPChr01G19694	104.49	127.305	83.767	86.694	88.4295	100.108	83.7745
BPChr01G19695	6.8155	10.5155	7.2705	7.2625	6.0425	2.661	2.6155
BPChr01G19698	14.8795	24.695	25.912	12.04	10.653	11.423	15.0385
BPChr01G19699	0.602	0.3415	0.615	0.3555	0.1725	0.7225	0.1765
BPChr01G19700	9.0025	7.0055	9.179	8.821	8.332	6.3375	7.6265
BPChr01G19702	0.0275	0.02	0.027	0	0.024	0.036	0.0595
BPChr01G19703	18.796	8.392	12.215	16.053	13.446	21.7465	28.727
BPChr01G19704	36.3535	35.9525	37.362	39.865	33.518	19.3175	20.698
BPChr01G19705	25.8395	19.4955	18.0135	18.7395	23.6485	36.346	34.739
BPChr01G19706	14.9095	14.744	20.6735	17.818	17.247	21.3305	21.148
BPChr01G19707	0	0	0	0	0	0	0.1565
BPChr01G19708	25.8315	27.0615	27.7425	26.5755	26.1125	26.262	26.2945
BPChr01G19709	0.046	0	0	0	0	0.0485	0
BPChr01G19710	0	0.0605	0	0	0	0	0
BPChr01G19712	0.341	1.2815	0.886	0.7115	0.519	1.0095	1.42
BPChr01G19713	2.1285	1.601	2.379	2.5325	2.838	3.035	3.749
BPChr01G19714	0	0	0	0	0	0	0
BPChr01G19715	6.0165	4.2105	5.924	4.7835	5.521	4.5165	5.0425
BPChr01G19716	4.9965	6.693	15.1215	11.657	7.4635	4.1635	6.816
BPChr01G19717	11.78	14.718	11.5295	13.122	13.9975	14.093	14.4765
BPChr01G19718	23.0435	31.5485	22.5275	22.9105	27.134	35.4005	42.7595
BPChr01G19719	124.703	135.325	131.622	113.942	131.428	140.418	150.149
BPChr01G19721	10.9795	16.8515	4.9455	3.4245	3.786	7.91	6.6095
BPChr01G19723	501.112	553.212	490.173	417.668	354.51	361.32	350.702
BPChr01G19724	0	0	0	0	0	0	0
BPChr01G19727	0	0	0	0	0	0	0
BPChr01G19728	271.655	98.4985	139.275	111.411	140.023	36.983	41.1075
BPChr01G19730	0.9845	0.576	1.132	0.9775	1.2365	0.0435	0.503
BPChr01G19731	0	0.0505	0.187	0.3815	0.1615	0	0.0405
BPChr01G19734	19.396	23.486	25.154	31.8455	34.5895	32.3175	30.883
BPChr01G19739	0.023	0.0705	0.217	0.145	0.1035	0.045	0.261
BPChr01G19740	20.143	31.668	49.888	35.4505	36.152	39.5075	39.4035
BPChr01G19742	86.424	81.0225	98.7625	94.084	98.089	111.275	127.666
BPChr01G19743	0	0	0	0	0	0	0
BPChr01G19744	59.879	52.58	55.731	60.737	65.4165	63.454	63.9175
BPChr01G19745	115.192	122.768	103.422	90.7125	71.708	125.023	132.019
BPChr01G19746	32.124	33.455	40.735	44.4055	43.21	60.478	60.533
BPChr01G19748	0	0	0	0	0	0	0
BPChr01G19749	3.9365	3.7775	3.1385	3.6085	7.2355	4.5195	3.503
BPChr01G19750	4.7545	2.621	2.9155	2.832	2.91	3.5965	3.132
BPChr01G19751	17.0155	13.9415	23.7495	20.742	20.283	23.881	27.137
BPChr01G19752	6.4735	3.0685	4.79	5.889	5.467	4.6995	3.36
BPChr01G19753	99.2605	108.9	134.146	147.895	162.815	151.296	132.058
BPChr01G19755	6.025	11.607	9.8725	6.5865	5.249	3.133	3.168
BPChr01G19756	0	0	0	0	0	0	0.0455
BPChr01G19761	3.2195	3.71	2.6035	3.1315	2.998	3.288	3.112
BPChr01G19762	0	0	0	0	0	0	0
BPChr01G19763	27.7235	35.1405	45.704	34.89	34.4165	28.125	29.1795
BPChr01G19764	1.166	0	0.8415	0	0	0	0.6105
BPChr01G19765	13.0445	10.2495	14.067	15.544	17.063	18.8345	19.7005
BPChr01G19767	0	0	0	0	0	0	0
BPChr01G19772	1.5075	3.614	5.7185	3.8785	4.1725	3.592	4.676
BPChr01G19773	43.023	21.516	19.174	18.157	38.131	1.6935	3.42
BPChr01G19774	0	0.3865	0.713	0.1625	0.52	0.753	0.532
BPChr01G19775	35.52	33.125	36.794	40.499	42.5035	42.66	34.6165
BPChr01G19780	68.684	66.0435	55.2135	52.8415	61.512	71.95	67.9275
BPChr01G20286	24.4835	20.7445	40.474	31.5085	37.157	41.581	39.179
BPChr01G20287	52.629	43.8855	28.298	34.64	54.7465	96.761	84.2805
BPChr01G20289	0.9255	0.974	0.78	1.0015	0.9805	0.6455	0.59
BPChr01G20290	0	0.0455	0.0485	0	0	0	0.045
BPChr01G20291	0	0.0555	0.1005	0	0	0	0.0455
BPChr01G20294	20.189	18.677	18.3275	15.7145	20.614	23.4725	19.0855
BPChr01G20299	0	0	0	0	0	0	0
BPChr01G20301	10.176	10.1235	10.259	15.667	13.693	14.71	15.5625
BPChr01G20302	0	0	0	0	0	0	0
BPChr01G20303	13.849	18.6	26.393	33.4565	35.3225	26.291	24.914
BPChr01G20305	16.942	35.8205	33.82	36.567	36.4625	34.043	26.489
BPChr01G20306	8.2815	10.818	16.591	12.351	13.607	11.0315	8.5715
BPChr01G20308	0.5165	1.1895	0.591	0.8885	0.218	1.8415	1.3815
BPChr01G20309	1.432	1.055	0.6225	0.815	0.6575	1.094	1.5665
BPChr01G20310	101.338	91.46	103.894	101.727	100.138	114.039	112.979
BPChr01G20311	59.4455	17.487	27.7615	26.075	39.791	83.254	99.622
BPChr01G20312	22.79	29.651	7.2605	8.3515	6.7445	2.696	2.41
BPChr01G20314	0.2115	0.461	0.1115	0.0905	0.118	0.165	2.0085
BPChr01G20315	0.0765	0.03	0.0315	0.03	0.0145	0.0495	0.0305
BPChr01G20316	0	0	0	0	0	0	0
BPChr01G20317	3.0775	2.4085	3.24	1.9875	3.5025	1.8795	1.466
BPChr01G20319	23.5995	28.9975	39.652	29.926	32.173	46.5275	38.267
BPChr01G20320	12.196	11.7035	11.7785	9.321	11.3685	5.745	6.559
BPChr01G20321	55.1245	41.924	22.438	13.1965	9.725	44.0555	39.8635
BPChr01G20322	0	0	0	0	0	0	0
BPChr01G20323	14.092	13.3305	14.3285	12.046	15.998	13.022	13.89
BPChr01G20324	6.9735	3.5855	7.4635	4.274	3.3255	5.7825	4.1695
BPChr01G20326	6.0675	12.7925	19.553	13.4315	7.6535	14.0585	14.434
BPChr01G20328	20.1185	17.3855	19.415	23.1565	25.764	22.552	21.312
BPChr01G20329	236.796	243.069	297.514	333.192	360.928	332.462	284.976
BPChr01G20330	89.7055	53.182	47.767	41.377	33.2715	38.5565	39.084
BPChr01G20333	153.214	136.563	134.339	121.451	123.237	119.68	114.889
BPChr01G20336	0	0	0	0	0	0	0
BPChr01G20339	50.8665	25.9695	23.8595	30.664	32.6685	98.64	105.326
BPChr01G20343	7.2275	10.153	9.7285	9.274	11.2755	8.538	9.491
BPChr01G20344	10.599	5.3585	7.672	7.3615	7.328	7.288	5.373
BPChr01G20347	7.866	6.9405	8.9215	7.456	6.9315	5.6945	4.9935
BPChr01G20348	13.66	5.806	6.6485	7.6935	8.3975	8.42	8.039
BPChr01G20349	107.332	102.01	100.99	102.694	72.9315	92.1125	69.9365
BPChr01G20350	0	0	0	0	0	0	0
BPChr01G20351	69.902	74.818	55.7385	62.3065	72.0245	83.858	78.042
BPChr01G20354	19.2095	17.4505	20.2965	24.6205	27.4625	28.7275	32.451
BPChr01G20355	1.119	1.3565	1.8455	0.94	0.94	1.761	2.128
BPChr01G20356	0.9985	3.331	1.9525	2.1515	0.9055	1.777	3.089
BPChr01G20357	2.515	0.899	1.3295	1.2745	1.1495	1.739	2.415
BPChr01G20360	0.7335	0.923	0.864	1.21	2.0565	1.148	0.9955
BPChr01G20361	20.6945	20.3285	18.322	18.136	21.771	23.125	22.4485
BPChr01G20362	0	0	0	0	0	0	0
BPChr01G20363	13.2045	12.153	14.2435	9.8495	5.218	5.329	6.0725
BPChr01G21228	0	0	0	0	0	0	0
BPChr01G21229	14.738	18.5555	15.056	15.1975	15.8365	8.001	7.538
BPChr01G21230	72.938	101.126	99.9435	92.0605	91.1145	113.096	114.852
BPChr01G21231	0	0	0	0	0	0	0
BPChr01G21232	0	0	0	0	0	0	0
BPChr01G21233	34.6135	30.6815	14.995	24.343	23.966	19.5335	26.6075
BPChr01G21234	24.1415	14.7625	23.7885	22.511	23.957	20.7835	21.329
BPChr01G21235	8.4875	12.551	12.4495	11.2125	10.4045	10.228	9.1415
BPChr01G21238	9.9125	7.077	9.647	9.53	11.517	10.454	11.3725
BPChr01G21240	0	0	0	0	0	0	0
BPChr01G21241	58.352	63.4115	64.128	78.1685	83.251	76.5095	76.405
BPChr01G21242	0	0	0	0	0	0	0
BPChr01G21243	6.225	7.366	8.036	7.0805	3.7135	11.451	8.425
BPChr01G21246	0	0.055	0.1115	0.2445	0	0.1165	0
BPChr01G21247	0	0	0	0	0	0	0
BPChr01G21248	30.5385	22.97	20.091	22.8415	20.4455	8.724	6.072
BPChr01G21250	4.5855	5.374	5.133	4.752	5.061	3.7435	3.739
BPChr01G21251	9.8665	13.91	12.5685	14.7605	13.4835	13.516	12.4345
BPChr01G21252	0	0	0	0	0	0	0
BPChr01G21254	0.233	0.276	0.3435	0.819	1.546	2.6865	2.4425
BPChr01G21255	3.3435	3.97	7.1445	4.5535	4.8725	9.658	9.0965
BPChr01G21257	30.0305	31.8835	35.3055	39.032	44.143	36.3735	35.956
BPChr01G21259	22.038	23.517	18.7395	19.4155	20.652	31.8785	34.14
BPChr01G21260	0.0205	0.02	0.0205	0	0.02	0	0
BPChr01G22758	66.1365	62.058	50.6015	53.1885	52.9025	66.776	61.501
BPChr01G22759	142.305	138.743	138.423	155.236	131.615	195.114	162.029
BPChr01G22760	6.757	4.3675	5.7295	5.11	5.605	10.5535	15.6565
BPChr01G22761	1.9725	1.7815	1.1745	1.328	0.607	0.9615	0.4775
BPChr01G22762	0	0	0	0	0	0	0
BPChr01G22763	0.0355	0.151	0.031	0	0.0345	0.036	0.11
BPChr01G22764	0	0.15	0.14	0	0	0	0
BPChr01G22765	51.638	20.5055	18.241	15.076	9.0305	63.426	30.6435
BPChr01G22766	23.6885	23.212	24.8545	25.007	21.733	27.0575	27.64
BPChr01G22767	34.694	16.6205	11.7715	22.1245	32.2065	48.954	35.463
BPChr01G22768	660.37	697.658	576.731	460.558	368.162	422.983	379.377
BPChr01G22770	57.548	68.9215	108.173	135.167	123.985	111.815	115.202
BPChr01G22771	7.082	6.6875	8.8455	9.879	12.794	6.8165	7.9905
BPChr01G22772	10.924	12.8595	11.5075	15.1365	14.4105	17.1965	18.9835
BPChr01G22773	0	0	0	0.036	0	0.041	0
BPChr01G22775	6.283	8.651	10.3665	9.59	9.949	8.314	8.8595
BPChr01G22776	1.9775	0.8835	0.473	0.727	1.359	0.5805	0.921
BPChr01G22777	0	0	0	0	0	0	0
BPChr01G22779	12.8975	12.378	13.8965	15.2515	11.025	4.8105	5.4865
BPChr01G22780	3.481	1.799	1.894	2.666	2.931	0.969	0.217
BPChr01G22782	78.3155	91.4845	105.713	129.899	134.332	117.305	107.775
BPChr01G22783	116.038	158.142	56.7775	46.864	42.1125	28.455	29.3245
BPChr01G22784	0	0	0.399	0	0.396	0	0.438
BPChr01G22785	21.8075	26.3715	31.022	26.4445	29.2895	26.0425	25.124
BPChr01G22786	38.029	36.811	34.878	40.5125	35.732	46.2145	42.7585
BPChr01G22787	25.0555	8.6095	6.361	4.4795	3.816	7.204	7.253
BPChr01G22788	0	0	0	0	0	0	0
BPChr01G22789	5.0545	1.7065	1.3545	0.5365	0.2925	0.7925	0.5255
BPChr01G22791	64.131	82.8465	75.204	87.068	63.579	92.0605	74.5115
BPChr01G22792	2.5	3.92	3.545	3.0905	2.112	3.359	3.8655
BPChr01G22793	34.644	18.713	11.0935	11.845	13.9215	11.6665	9.287
BPChr01G22794	0.6015	0.854	0.8675	1.084	1.5045	0.9065	1.167
BPChr01G22795	3.4495	0.9585	0.9495	1.074	1.7335	2.211	1.781
BPChr01G22796	1451.54	1707.78	1954.83	1327.08	1296.22	1671.12	1716.41
BPChr01G22797	37.136	35.0445	33.3995	25.191	24.4505	29.776	29.156
BPChr01G22798	0.462	0.241	0.4605	0.103	0.419	0.9445	0.565
BPChr01G22799	97.7965	98.1015	86.253	88.8805	85.6765	85.498	83.9695
BPChr01G22800	17.684	30.7705	45.0045	58.8795	69.769	35.9125	33.758
BPChr01G22801	0	0	0	0	0	0	0
BPChr01G22802	0	0	0	0	0	0	0
BPChr01G22803	0	0.2205	0.236	0.0465	0.2465	0.254	0.1145
BPChr01G22804	34.5785	35.387	37.017	30.9835	38.6165	39.306	33.049
BPChr01G22805	46.2455	39.9895	40.9825	36.7295	36.6765	34.6335	28.3325
BPChr01G22806	16.4665	23.2555	33.5745	34.8865	34.4435	27.4225	27.12
BPChr01G22808	0.225	0	0.0205	0.0205	0.117	0.1205	0.0655
BPChr01G22809	0	0.11	0.0595	0.0255	0.0485	0.1425	0.3565
BPChr01G22810	17.719	9.273	8.0055	6.0295	8.697	27.1115	29.9935
BPChr01G22811	39.4185	86.184	40.4155	33.645	31.655	52.1585	56.0185
BPChr01G22812	15.1355	23.3455	22.2355	20.929	21.015	19.661	21.206
BPChr01G22813	9.4435	2.364	4.348	7.1455	24.2275	18.0545	16.3255
BPChr01G22814	12.1665	5.7265	5.7315	5.725	4.5625	3.81	3.1185
BPChr01G22815	14.2725	13.585	14.0395	14.7495	25.029	15.0355	15.6815
BPChr01G22816	7.4245	5.697	4.811	5.665	7.28	7.1215	8.0055
BPChr01G22818	33.3145	43.1415	38.786	39.441	43.347	41.941	42.4455
BPChr01G22819	10.2485	21.5895	12.375	10.2995	6.5025	26.028	10.102
BPChr01G22820	0	0.045	0.09	0.077	0.1615	0.0465	0.0945
BPChr01G22821	21.742	24.8445	20.3505	18.174	32.0925	16.8235	28.315
BPChr01G22822	6.11	6.9135	7.835	7.781	6.0525	3.12	7.211
BPChr01G22823	12.315	9.976	16.9405	16.117	16.9435	13.4175	12.561
BPChr01G22824	33.2895	40.697	18.3515	22.596	27.388	38.323	42.5805
BPChr01G22825	93.8985	85.7505	77.231	70.2765	49.7765	30.7075	31.2565
BPChr01G22826	0	0	0	0	0	0	0
BPChr01G22827	0.308	0.3	0.848	0.602	0.3225	0.125	0.406
BPChr01G22829	4.4145	0.975	1.7215	2.2275	2.197	1.656	2.185
BPChr01G22830	74.9765	50.4015	44.2475	41.692	40.075	62.392	49.3315
BPChr01G22831	25.466	28.389	43.3735	47.9775	44.693	37.3935	34.653
BPChr01G22832	8.9995	8.891	9.9855	9.265	8.573	11.367	10.209
BPChr01G22833	1.018	1.7465	1.023	1.408	1.4115	1.101	1.7275
BPChr01G22834	5.494	5.1605	11.8575	6.3205	2.6205	4.2985	3.699
BPChr01G22836	4.3315	1.924	3.442	3.7515	2.963	2.2025	2.111
BPChr01G22837	94.718	57.334	44.138	52.2625	40.096	123.876	90.6075
BPChr01G22839	0.116	0.156	0.1735	0.6635	1.0995	1.051	1.4355
BPChr01G22840	3.142	3.842	2.5555	2.8475	2.5415	2.768	2.6465
BPChr01G22841	0	0	0	0	0	0	0
BPChr01G22842	28.8485	12.539	7.663	13.3725	13.465	18.731	11.136
BPChr01G22843	0.041	0.035	0.043	0	0.034	0.0775	0.0355
BPChr01G22844	46.5695	48.9775	9.4715	4.8295	4.1495	55.803	40.5505
BPChr01G22845	44.71	38.4345	21.031	14.4355	11.2965	31.5935	23.141
BPChr01G22846	27.5465	37.2905	31.7195	36.07	43.8965	37.909	46.92
BPChr01G22847	2.5055	4.3035	3.0615	2.2205	3.582	4.1645	4.383
BPChr01G22848	17.7835	29.9815	21.958	23.6405	29.5405	23.8655	25.0255
BPChr01G22849	91.0015	80.37	51.031	54.8755	52.7715	57.3665	52.962
BPChr01G22850	27.83	35.897	43.7695	40.7175	35.432	29.8725	31.206
BPChr01G22851	10.314	12.3845	10.317	8.6945	6.041	2.753	2.857
BPChr01G22852	183.091	128.451	132.213	95.9695	63.7815	113.208	95.9135
BPChr01G22853	51.718	57.822	64.817	76.3145	68.255	94.1945	84.9775
BPChr01G22854	25.854	26.4955	27.5945	26.8875	25.998	22.054	22.5525
BPChr01G22855	1.9505	1.5885	1.334	1.824	0.6885	1.61	1.116
BPChr01G22857	35.452	48.0835	47.963	36.9815	40.757	42.706	43.751
BPChr01G22858	26.6965	33.254	38.1885	36.871	33.4925	37.871	34.0165
BPChr01G22860	0	0	0	0	0	0	0
BPChr01G22861	23.5135	34.78	34.1575	34.29	24.0115	36.785	48.7735
BPChr01G22862	8.093	14.489	12.894	12.7305	12.452	11.7695	14.882
BPChr01G22863	1.6795	2.5335	3.2875	5.451	6.3205	8.391	3.502
BPChr01G22864	26.831	33.4245	22.4135	26.1465	27.4805	29.0875	30.1385
BPChr01G22865	15.4365	23.28	33.347	33.698	27.613	29.251	29.2615
BPChr01G22866	2.468	1.8485	1.4155	1.5575	3.0195	1.478	1.3445
BPChr01G22867	0.694	0	0.41	0	0	0	0
BPChr01G22869	37.4295	32.677	23.071	24.1575	27.666	28.6445	22.497
BPChr01G22870	24.7905	31.4105	24.2645	23.5045	27.183	32.8745	32.0735
BPChr01G22871	4.0915	4.6085	3.74	10.954	17.875	4.157	1.967
BPChr01G22872	16.5205	18.0115	18.148	19.3565	17.8925	21.4315	21.4515
BPChr01G22873	341.799	1657.83	3102.65	2656.12	3406.85	271.668	258.465
BPChr01G22874	42.84	36.2685	33.84	38.4035	44.8125	40.123	48.6285
BPChr01G22875	70.182	52.0445	49.8015	38.595	29.4655	70.9375	41.919
BPChr01G22876	0	0	0	0	0	0	0
BPChr01G22878	20.778	20.488	20.443	25.7435	26.7395	23.207	25.099
BPChr01G22879	13.774	21.585	16.638	19.6525	21.6155	17.961	20.2485
BPChr01G22880	9.402	9.002	7.345	8.7185	7.689	7.0535	9.6935
BPChr01G22881	153.519	183.156	182.478	181.349	176.296	166.475	170.518
BPChr01G22882	5.5035	3.93	3.442	3.1695	3.2115	0.5145	0.5255
BPChr01G22883	16.5725	14.0305	19.8085	22.053	21.143	24.235	25.282
BPChr01G22884	54.476	50.426	82.606	68.8845	76.4945	65.0365	84.251
BPChr01G22885	137.17	138.584	148.601	153.376	144.106	116.713	124.12
BPChr01G22886	104.012	191.753	194.443	231.188	197.079	90.899	111.386
BPChr01G22887	21.9895	26.805	25.07	23.543	24.253	22.3795	21.9345
BPChr01G22888	1.998	1.059	1.16	1.4695	0.8985	1.027	0.5395
BPChr01G22889	30.3705	33.819	25.5085	29.196	30.792	26.8985	26.5015
BPChr01G22890	26.053	20.2485	16.4825	20.6335	21.8045	19.9535	20.926
BPChr01G22891	9.8675	16.3925	11.3245	13.1065	14.2355	11.83	9.6945
BPChr01G22892	17.3825	30.427	27.18	25.742	20.773	19.5685	22.8325
BPChr01G22893	12.9185	19.5705	32.399	28.8865	31.569	26.1315	33.3465
BPChr01G22894	8.9745	5.425	5.884	7.533	7.5395	4.38	4.7015
BPChr01G22895	130.738	164.043	188.079	195.588	206.535	183.003	189.274
BPChr01G22896	31.056	24.949	19.1915	15.0335	15.389	18.5145	15.76
BPChr01G22897	191.455	120.203	130.264	119.519	81.0115	112.887	132.948
BPChr01G22898	42.337	64.118	66.946	73.489	98.4075	80.827	83.9345
BPChr01G22899	10.729	7.5905	7.414	9.462	15.1335	11.1695	8.285
BPChr01G22900	168.909	235.721	211.925	152.741	119.721	198.617	220.226
BPChr01G22901	0.1405	0.211	0.031	0.0615	0	0	0.035
BPChr01G22904	25.3635	41.879	38.3695	42.175	46.3605	33.8555	39.029
BPChr01G22905	44.583	52.3065	50.5715	46.3695	47.979	44.1845	36.7735
BPChr01G22906	2.7015	2.1235	2.157	3.2495	3.11	3.5205	2.3795
BPChr01G22907	0.759	3.361	9.866	12.84	15.616	10.1865	12.3105
BPChr01G22908	330.436	262.099	268.737	256.464	321.166	504.65	446.082
BPChr01G22911	21.066	25.4615	18.58	17.4475	14.563	13.697	15.303
BPChr01G22912	9.597	8.038	21.9885	20.5265	20.8195	12.1905	10.507
BPChr01G22913	53.8755	52.77	57.2385	60.1345	65.5715	72.9495	68.186
BPChr01G22915	38.7605	28.6355	9.909	7.9735	10.396	3.3265	1.4245
BPChr01G22917	14.36	18.839	22.3665	22.5645	24.46	26.457	30.267
BPChr01G22918	10.215	14.094	12.267	5.223	8.024	28.2605	32.8525
BPChr01G22919	1.313	1.7325	1.8755	1.9045	1.6085	3.201	3.548
BPChr01G22920	19.382	20.2795	18.3885	16.3515	23.2585	11.5515	10.9
BPChr01G22921	13.4295	10.7215	23.1825	18.019	32.4945	197.989	184.721
BPChr01G22922	12.342	3.8065	4.719	5.1675	8.082	7.7095	8.771
BPChr01G22923	169.262	186.49	160.713	139.371	136.191	165.748	178.151
BPChr01G22924	4.417	0.734	3.0955	3.36	12.424	37.578	48.8845
BPChr01G22925	62.764	55.1465	53.4105	45.414	30.4925	47.622	44.257
BPChr01G22926	44.116	58.19	84.4	77.5355	73.509	49.746	49.4275
BPChr01G22927	23.933	22.891	25.2175	31.0695	29.922	34.9415	33.097
BPChr01G22928	0.23	0.0905	0.786	1.1615	1.7585	0.2795	0.321
BPChr01G22929	231.054	375.034	244.748	179.88	145.829	133.666	112.597
BPChr01G22930	9.847	13.0945	11.2615	12.7625	13.8985	12.104	14.334
BPChr01G22931	8.638	11.9355	12.3715	11.6735	15.7965	9.649	10.402
BPChr01G22933	12.216	15.0965	12.5615	10.3605	11.923	12.068	10.5625
BPChr01G22934	10.6315	11.285	23.0165	18.068	20.002	13.0025	13.038
BPChr01G22935	0	0	0	0	0	0	0
BPChr01G22936	14.433	12.3225	7.462	10.391	8.4205	7.582	7.3805
BPChr01G22937	31.171	12.028	21.138	28.1065	36.749	17.2665	10.797
BPChr01G22938	0	0	0	0	0	0	0
BPChr01G22941	14.4755	10.564	7.402	6.9845	6.7205	7.495	6.3595
BPChr01G22942	0.372	0.7885	0	0.36	0	0.3865	0
BPChr01G22943	9.1885	11.603	19.6015	24.047	22.2615	16.0355	13.7625
BPChr01G22944	24.38	5.146	8.4465	9.7375	13.4705	16.955	14.913
BPChr01G22945	22.4185	33.6935	52.2745	52.7945	43.9035	66.539	65.469
BPChr01G22946	11.22	7.9035	7.9805	9.456	12.015	13.663	10.0875
BPChr01G22947	20.3495	19.9575	35.504	35.235	38.957	40.8695	34.558
BPChr01G22948	13.0415	17.1475	13.885	14.1505	13.2295	19.3125	14.766
BPChr01G22949	0	0	0	0	0	0	0
BPChr01G22951	57.8125	55.701	51.4575	49.516	55.264	66.7655	66.816
BPChr01G22952	17.053	28.1065	22.4955	20.2655	16.227	21.978	22.496
BPChr01G22953	7.574	6.046	7.334	7.235	7.9815	8.0075	8.331
BPChr01G22954	9.533	9.291	9.0285	8.88	6.744	3.525	2.9725
BPChr01G22955	275.257	263.799	254.476	260.61	253.909	412.212	450.601
BPChr01G22956	2.263	4.134	3.804	1.483	1.532	2.2105	2.406
BPChr01G22960	51.468	51.7665	79.602	72.952	81.7465	68.7905	61.2195
BPChr01G22961	45.162	40.6335	37.226	43.31	47.8435	52.881	51.446
BPChr01G23193	11.544	13.5255	10.4425	11.268	10.6075	11.6455	12.6205
BPChr01G23194	0	0	0	0	0	0	0
BPChr01G23196	21.3885	14.9105	17.016	20.898	22.812	21.868	21.9125
BPChr01G23197	0	0	0	0	0	0	0
BPChr01G23198	3.895	3.6535	3.24	3.052	2.7395	2.693	3.134
BPChr01G23199	6.223	6.553	4.387	6.1465	7.801	8.187	8.0975
BPChr01G23200	48.692	42.139	23.5905	27.1785	20.328	13.039	9.0585
BPChr01G23203	0	0	0	0	0	0	0
BPChr01G23204	9.806	12.849	8.95	5.294	6.1115	4.6125	2.748
BPChr01G23205	58.9005	47.52	46.238	50.9045	38.9335	49.4615	47.211
BPChr01G23206	0	0	0	0	0	0.058	0
BPChr01G23207	23.8945	21.555	23.006	22.406	22.5995	14.829	15.7415
BPChr01G23208	0.547	0.63	0	0	1.6585	0.582	0
BPChr01G23209	0	0	0	0	0	0	0
BPChr01G23211	23.128	37.866	48.724	42.88	41.139	31.4845	37.585
BPChr01G23212	16.812	14.779	14.153	16.646	18.071	16.096	14.86
BPChr01G23213	20.906	27.977	24.133	23.2345	28.2555	22.874	24.9815
BPChr01G23214	0	0	0	0	0	0	0
BPChr01G23215	0	0	0	0	0	0	0
BPChr01G23217	27.6865	20.3455	14.019	5.8685	5.826	12.5195	5.1045
BPChr01G23218	8.8375	7.8225	10.553	12.81	17.343	15.075	17.981
BPChr01G23219	53.1245	50.1035	49.1325	44.3565	41.864	35.624	34.1465
BPChr01G23220	12.4825	11.025	11.4395	9.8185	11.605	10.6215	8.266
BPChr01G23224	0	0	0	0	0	0	0
BPChr01G23225	71.516	91.3675	109.35	114.832	106.734	105.468	117.081
BPChr01G23226	0	0	0	0	0	0	0
BPChr01G23227	21.359	24.7785	13.137	22.0395	10.478	16.185	18.97
BPChr01G23228	90.779	96.6825	110.063	114.505	110.476	84.103	81.2685
BPChr01G23229	63.4345	59.8215	66.515	91.529	93.7445	74.866	77.798
BPChr01G23230	2.5085	3.9545	3.7575	4.1885	3.957	2.927	3.7905
BPChr01G23231	13.8225	11.155	7.7125	9.3415	7.2205	4.135	2.9255
BPChr01G23233	1.551	0.7275	0.3075	0.739	1.2745	1.6	0.682
BPChr01G23234	18.8705	27.0535	21.785	26.008	23.42	20.2885	21.6255
BPChr01G23235	15.9245	16.961	18.573	24.603	19.123	10.947	9.4625
BPChr01G23236	96.83	92.707	45.0475	40.0925	36.773	47.94	40.3635
BPChr01G23238	15.0215	16.8525	21.91	20.627	23.8045	21.5315	27.0865
BPChr01G23240	0	0	0	0	0	0	0
BPChr01G23241	17.5845	13.7055	12.754	15.5995	16.4185	22.619	21.6625
BPChr01G23242	100.327	97.3355	97.497	85.15	89.3195	107.46	99.5815
BPChr01G23243	0	0	0	0	0	0	0
BPChr01G23244	13.7835	5.1065	4.566	5.4345	6.6855	7.797	5.873
BPChr01G23245	8.1345	7.0745	5.4215	5.8485	6.921	4.379	4.956
BPChr01G23247	9.177	10.081	9.57	9.2795	8.552	5.108	4.8895
BPChr01G23248	55.878	58.8525	49.0415	47.112	44.464	34.6035	31.2565
BPChr01G23249	2.0545	2.7285	1.669	0.665	1.194	1.7405	1.153
BPChr01G23250	17.595	19.1895	16.238	16.5655	15.954	16.9385	19.8675
BPChr01G23252	9.375	14.766	11.5	7.238	6.3785	6.9715	8.0355
BPChr01G23253	25.354	22.1805	16.214	18.3005	17.7085	17.844	15.359
BPChr01G23255	115.427	160.709	146.449	109.118	80.9805	96.6675	91.681
BPChr01G23256	194.656	362.687	176.312	117.831	122.799	67.4395	88.466
BPChr01G23259	9.2605	11.2355	7.913	7.7125	8.3985	10.7225	9.3715
BPChr01G23492	80.614	60.8345	53.753	52.2555	46.2445	59.7195	48.6235
BPChr01G23580	0	0	0	0	0	0	0
BPChr01G23581	57.0245	61.6635	64.716	68.587	73.0675	69.582	61.0725
BPChr01G23582	27.133	35.3755	31.8025	34.208	32.8525	32.3765	33.005
BPChr01G23583	38.3985	27.723	33.8255	30.4335	33.0715	29.919	33.7805
BPChr01G23585	0.387	0	0	0	0	0	0
BPChr01G23586	9.0155	11.903	12.633	11.941	11.8255	10.3745	11.2055
BPChr01G23587	0	0	0	0	0	0	0
BPChr01G23588	15.3365	13.507	25.482	25.268	31.7925	34.9945	28.7405
BPChr01G23589	223.149	234.67	379.856	436.933	467.664	368.605	365.308
BPChr01G23590	0.8395	1.532	0.4385	0.2095	0.727	0.461	0.365
BPChr01G23591	19.472	18.8555	7.417	12.477	9.2775	4.623	4.8035
BPChr01G23592	2.422	3.227	0	1.784	1.2775	1.2805	0
BPChr01G23593	47.6515	58.8465	55.7045	55.196	52.5585	47.039	57.877
BPChr01G23594	5.228	6.2265	6.271	4.9905	10.794	14.5245	22.298
BPChr01G23595	15.471	8.827	8.6625	9.258	11.307	7.2	5.5125
BPChr01G23597	0.4125	1.542	0.1455	0.3475	0	0.962	0.6865
BPChr01G23598	21.6055	25.4875	23.8255	21.2165	14.254	30.3385	30.247
BPChr01G23599	0	0	0	0	0	0	0
BPChr01G23600	0	0	0	0	0	0	0
BPChr01G23601	27.7125	37.3145	36.482	43.0105	38.207	33.5255	34.804
BPChr01G23602	14.108	10.046	7.082	6.549	7.554	7.223	5.688
BPChr01G23604	0.0765	0.4615	0.183	0.7585	0.3725	0.2345	0.3225
BPChr01G23607	0	0	0	0	0	0	0
BPChr01G23608	10.0305	9.74	11.1555	11.6905	11.637	4.3095	3.756
BPChr01G23610	0	0	0	0	0	0	0
BPChr01G23611	18.1805	9.08	27.477	38.8235	49.6055	17.504	8.9785
BPChr01G23612	0.783	0.4465	0.196	0	0.1375	0.558	0.136
BPChr01G23615	0.751	0.782	0.217	0.188	0.092	0.4495	0.6155
BPChr01G23618	19.276	20.931	26.2175	24.886	25.0215	24.577	24.7375
BPChr01G23619	25.0755	36.3825	19.8305	24.6255	28.1395	28.854	29.7035
BPChr01G23620	1.398	2.3945	1.767	2.104	2.653	2.1855	1.8315
BPChr01G23621	0	0	0	0	0	0	0
BPChr01G23623	124.468	149.962	157.788	140.303	143.972	122.286	139.577
BPChr01G23625	0.129	0.15	0.2825	0.0515	0.3345	0.128	0.125
BPChr01G23627	34.896	22.8195	13.412	17.8435	19.356	17.143	16.909
BPChr01G23628	14.1035	19.866	22.1525	21.1915	21.0005	15.4185	14.3215
BPChr01G23629	66.696	46.9035	63.0075	73.813	85.1545	76.065	56.7445
BPChr01G23630	0.966	2.477	1.0445	2.868	0.92	1.679	2.055
BPChr01G23631	2.199	0.572	1.6305	1.9185	0.91	1.152	0.9555
BPChr01G23632	0	0	0	0	0	0	0
BPChr01G23633	10.947	11.953	13.385	17.8515	20.4655	14.2105	10.362
BPChr01G23638	13.581	10.961	14.9065	24.87	36.7105	81.24	148.998
BPChr01G23639	6.977	3.3395	3.87	4.1825	4.629	2.255	2.0205
BPChr01G23643	3.3375	3.464	2.5205	1.0225	0.8675	1.888	2.6635
BPChr01G23644	22.1885	36.8455	48.261	61.6795	61.131	38.059	36.4865
BPChr01G23645	20.358	22.621	27.494	25.2415	23.082	19.777	21.784
BPChr01G23646	10.574	5.341	6.262	4.741	3.4735	9.029	8.7085
BPChr01G23647	0.5705	2.3315	1.474	0.6265	1.018	2.105	1.886
BPChr01G23650	185.418	81.5395	129.531	182.1	237.048	129.175	49.2575
BPChr01G23651	13.4115	7.8815	6.0845	6.4575	7.2765	7.3735	6.7545
BPChr01G23653	0.9075	0.482	0.574	0.6415	0.98	0.761	0.7175
BPChr01G23654	11.614	14.5865	17.8155	18.678	17.232	13.571	13.7675
BPChr01G23655	0	0	0	0	0	0	0
BPChr01G23656	37.3705	27.908	27.1715	26.912	26.897	34.027	27.926
BPChr01G23659	8.3615	3.701	8.857	7.2375	8.2465	21.8715	31.3775
BPChr01G23660	63.397	81.0575	78.644	96.666	78.1085	42.368	43.131
BPChr01G23661	72.9845	61.3015	51.8245	51.972	52.804	70.556	66.2215
BPChr01G23663	2.2185	1.314	2.1375	3.065	3.475	1.988	1.471
BPChr01G23664	34.464	36.0405	32.7655	33.104	33.292	41.0515	60.8845
BPChr01G23666	2.05	5.4195	6.7815	2.8065	4.3215	4.093	19.36
BPChr01G23667	0.5895	0.17	0.0645	0.297	0.4095	0.192	0.583
BPChr01G23668	0	0	0	0	0	0	0
BPChr01G23669	9.5755	6.5495	7.1615	7.128	6.7925	5.865	6.5355
BPChr01G23670	0	0.94	0	0	0	0	0
BPChr01G23671	0	0	0	0	0	0	0
BPChr01G23672	9.39	15.0575	19.671	21.298	23.1285	20.5445	23.765
BPChr01G23673	0	0	0	0	0	0	0
BPChr01G23674	1.48	1.044	1.6055	1.3005	1.291	7.112	10.246
BPChr01G23676	32.533	50.1465	71.801	63.524	59.199	61.7095	68.2555
BPChr01G23677	3.119	0.984	0.586	0.9235	0.3635	2.1915	0.652
BPChr01G23678	25.8905	30.7825	38.1915	36.278	38.3485	26.6175	28.584
BPChr01G23679	0.2345	0.241	0	0.1005	0	0.598	0.217
BPChr01G23680	0	0	0	0	0	0	0
BPChr01G23681	0.9405	0.9685	0.796	0.368	0.456	0.693	0.736
BPChr01G23682	0	0	0.2645	0	0	0.1495	0.7105
BPChr01G23684	36.45	54.2975	69.173	61.302	51.7075	41.6865	52.1795
BPChr01G23685	0	0	0	0	0	0	0
BPChr01G23686	80.644	108.785	41.0665	19.3775	34.523	13.167	16.626
BPChr01G23687	0.224	0.3275	0	0	0.286	0.2715	0
BPChr01G23688	47.227	51.883	32.279	45.7965	55.8885	56.8585	60.7425
BPChr01G23689	0	0	0	0	0	0	0
BPChr01G23690	1.0745	0.608	1.335	2.3375	3.0405	1.299	1.1555
BPChr01G23691	10.28	9.7865	10.0305	11.423	10.599	11.127	12.728
BPChr01G23692	0	0	0	0	0	0	0
BPChr01G23694	22.653	30.08	27.913	31.0565	30.875	32.1465	29.8195
BPChr01G23696	19.92	22.1815	25.56	25.548	23.5485	15.9315	17.8125
BPChr01G23697	6.3655	3.312	5.7915	4.9005	5.1085	6.2845	5.1905
BPChr01G23698	0.9	0.462	0.3675	0.4855	0.86	0.338	0.2925
BPChr01G23699	0.492	0.232	0.2945	0.186	0.124	0.189	0
BPChr01G23700	36.197	39.347	28.115	35.891	38.4845	35.872	38.0295
BPChr01G23701	0	0	0	0	0	0.062	0
BPChr01G23705	0.944	0.7425	0.4825	1.3745	1.915	1.3135	1.317
BPChr01G23706	27.7435	31.6245	32.1235	30.07	29.4225	24.179	27.744
BPChr01G23707	1.879	3.837	6.749	7.437	9.412	5.495	6.2185
BPChr01G23708	5.6585	2.4305	2.589	1.3025	1.7395	4.2805	5.104
BPChr01G23713	0.412	0.0655	0.196	0.1855	0.2105	0.1765	0.1195
BPChr01G23714	0	0	0	0	0	0	0
BPChr01G23716	21.241	29.416	27.245	29.2475	35.0755	37.618	47.304
BPChr01G23719	11.357	12.318	11.167	14.2065	12.695	10.452	9.5795
BPChr01G23720	0	0	0	0	0	0	0.212
BPChr01G23722	7.7445	6.1165	5.6805	6.466	5.2845	2.807	2.6035
BPChr01G23723	10.5995	14.088	7.5875	10.037	12.262	10.019	11.164
BPChr01G23726	47.194	56.3735	59.1345	57.238	59.2725	57.6865	53.657
BPChr01G23730	5.2515	5.7595	4.876	5.508	5.699	3.8655	5.432
BPChr01G23731	14.125	17.8405	8.863	6.788	6.825	26.2365	70.2245
BPChr01G23732	15.189	22.3525	25.196	26.9015	23.648	23.7385	24.687
BPChr01G23733	0	0	0	0	0	0	0
BPChr01G23735	14.8985	20.8545	16.1185	9.0365	24.1615	26.2595	25.36
BPChr01G24240	5.028	7.71	3.517	6.1875	5.1585	4.198	7.6825
BPChr01G24241	0.2005	0.025	0.1475	0.0395	0.088	0.105	0.0705
BPChr01G24242	0	0	0	0	0	0	0
BPChr01G24243	0	0	0	0	0	0	0
BPChr01G24245	0	0	0	0	0	0	0
BPChr01G24247	150.709	220.958	197.874	160.626	159.779	148.772	153.034
BPChr01G24248	26.794	20.073	20.4235	23.1465	21.144	29.2105	26.5055
BPChr01G24251	14.2745	17.5795	20.3815	14.185	14.221	12.987	6.653
BPChr01G24252	4.0485	1.8575	2.9315	2.4665	3.49	4.984	4.919
BPChr01G24253	9.347	13.1955	14.029	15.14	15.6675	8.1945	12.497
BPChr01G24254	23.9215	17.7405	21.247	24.35	25.8475	21.577	21.3625
BPChr01G24258	4.3865	4.848	4.1185	4.043	2.541	1.061	1.288
BPChr01G24259	38.7345	43.415	39.642	41.295	39.7705	39.5925	35.2815
BPChr01G24265	18.439	10.642	5.8695	8.3535	11.8325	20.492	16.1805
BPChr01G24266	14.9965	15.674	15.4325	17.899	19.452	22.9845	24.4165
BPChr01G24267	414.303	358.687	379.082	266.615	227.418	295.659	228.796
BPChr01G24268	2.0285	2.938	2.3405	2.101	2.574	3.234	4.6795
BPChr01G24269	63.9125	143.518	58.6585	48.759	67.7295	85.552	215.778
BPChr01G24270	12.404	9.046	7.3015	7.0565	6.902	5.125	3.9045
BPChr01G24271	23.6005	17.722	4.851	6.692	5.241	1.8235	0.2975
BPChr01G24541	5.2495	3.3615	3.6445	3.405	5.435	8.1475	8.1845
BPChr01G24542	36.6865	51.204	35.73	16.521	13.098	32.891	32.6055
BPChr01G24543	23.091	20.136	23.1225	22.845	30.771	21.267	24.0055
BPChr01G24544	33.28	37.827	46.3885	44.596	45.669	49.9395	50.938
BPChr01G24545	14.4295	14.9745	18.185	16.5975	9.5395	3.711	4.2655
BPChr01G24547	7.291	4.218	5.9775	5.9255	5.645	5.3475	4.987
BPChr01G24548	0	0	0	0	0	0	0
BPChr01G24549	3.094	0.855	1.3135	0.1235	0.4775	1.1065	1.4355
BPChr01G24550	20.1105	41.6985	47.799	32.6995	13.5925	17.4825	19.5225
BPChr01G24551	6.1895	3.1735	4.534	4.71	6.509	6.3235	6.7295
BPChr01G24552	18.137	24.3305	17.6255	16.171	16.912	19.4995	18.57
BPChr01G24553	1.1315	1.7445	0.655	0.4575	0.5315	0.5555	0.5535
BPChr01G24941	16.5845	23.7345	22.8275	23.213	22.8555	21.347	21.1345
BPChr01G24942	42.378	44.4715	64.738	38.3775	27.2295	64.621	74.953
BPChr01G24943	2.004	2.913	3.171	5.7445	3.8555	8.4145	17.9285
BPChr01G24944	2.937	1.741	0.8425	1.6475	2.7155	8.206	17.6725
BPChr01G24946	33.0905	22.7655	37.328	30.075	25.35	35.4505	41.9345
BPChr01G24947	2.376	0	0	0	0	0	0
BPChr01G24949	0	0	0.197	0	0	0	0
BPChr01G24950	14.638	21.484	21.831	16.5405	14.92	15.8915	17.8165
BPChr01G24951	17.7035	20.7055	20.321	18.3685	16.553	7.1725	10.2355
BPChr01G24952	23.127	20.286	13.7595	17.4625	16.4015	18.4945	18.395
BPChr01G24953	14.213	13.6005	11.196	11.352	11.921	9.249	9.356
BPChr01G24954	17.8955	19.924	18.752	23.7435	25.267	18.491	18.084
BPChr01G24956	39.018	37.879	30.031	22.256	28.068	33.2085	46.056
BPChr01G24957	1.2665	0.448	1.3145	0.6515	0.2245	0.7815	1.121
BPChr01G24958	52.561	33.122	44.6425	53.9635	59.7735	46.8875	38.4435
BPChr01G24959	118.845	108.793	116.883	142.702	130.804	145.793	126.068
BPChr01G24960	0	0	0.6015	1.332	0.982	0.658	0.224
BPChr01G24961	129.948	22.9375	80.861	37.838	48.3955	36.026	41.206
BPChr01G24962	11.983	12.9155	10.9005	13.265	15.1385	19.6005	15.223
BPChr01G24963	104.189	115.309	79.8525	81.0495	72.5155	80.5215	84.585
BPChr01G24964	1.9005	1.7455	1.6295	1.898	2.789	1.48	2.1425
BPChr01G24965	0	0	0	0	0	0	0
BPChr01G24966	26.1695	30.0925	23.2685	20.8795	21.481	22.628	26.7315
BPChr01G24967	59.57	57.3865	70.2275	77.5785	80.491	73.171	53.158
BPChr01G24968	68.2315	59.29	42.004	48.5705	50.384	41.4395	55.066
BPChr01G24969	22.82	7.4005	10.828	12.1525	12.5495	5.4285	4.285
BPChr01G24971	53.1305	39.619	33.1135	36.7955	33.5485	45.8755	42.7885
BPChr01G24972	8.8055	10.0065	11.4665	13.476	10.5335	8.428	13.9475
BPChr01G24973	0	0	0	0	0	0	0
BPChr01G24975	11.507	7.6875	5.493	7.241	6.492	6.4195	6.7905
BPChr01G24977	0.0645	0.0705	0	0	0.0595	0.5225	0.626
BPChr01G24979	10.4675	8.336	9.7685	7.859	8.8945	7.9465	9.0325
BPChr01G24980	66.2855	95.756	103.888	93.882	94.8735	87.085	96.1855
BPChr01G24981	22.6415	26.704	29.9565	29.877	30.682	28.031	27.898
BPChr01G24982	3.3255	2.5195	2.2615	1.6155	2.0195	3.654	5.9425
BPChr01G24983	0.1515	0.126	0.2845	0.031	0.034	0.039	0.0795
BPChr01G24984	0	0.367	0	0.1005	0.218	0	0
BPChr01G24985	0	0	0	0	0	0	0.05
BPChr01G24986	15.1055	14.1985	13.1735	10.059	12.4285	12.5495	12.2105
BPChr01G24987	63.55	50.196	63.41	62.6565	60.511	40.4205	36.992
BPChr01G24988	39.4325	36.6565	50.13	50.056	42.9175	42.2185	31.118
BPChr01G24989	124.322	155.013	163.148	170.142	184.511	189.327	191.074
BPChr01G24990	118.393	138.226	123.398	135.368	121.651	142.761	148.232
BPChr01G24991	9.806	9.2485	10.987	12.628	13.3625	11.164	10.5485
BPChr01G24992	82.2755	101.016	146.102	157.772	185.245	105.544	99.3205
BPChr01G24993	0.1975	0.2005	0.245	0.311	0.25	0.165	0.275
BPChr01G24994	0	0	0	0	0	0	0
BPChr01G24995	59.4125	60.886	54.021	79.4645	102.96	66.5495	68.5355
BPChr01G24996	0	0	0	0	0	0	0
BPChr01G24997	5.691	6.108	4.509	3.2475	2.3405	3.0255	2.1175
BPChr01G24998	25.9905	29.7445	70.2375	101.032	106.155	45.213	29.879
BPChr01G24999	14.1925	13.5915	11.5715	15.569	15.973	14.2115	13.7955
BPChr01G25000	0	0	0	0	0	0	0
BPChr01G25001	9.4635	11.4165	13.1515	20.885	21.9615	18.582	18.4865
BPChr01G25002	23.0465	23.491	19.45	25.412	25.2715	35.7185	33.0685
BPChr01G25003	1.4155	1.3105	1.2125	1.1625	1.345	1.091	0.892
BPChr01G25005	17.764	7.57	6.1195	6.9935	6.674	10.497	8.1495
BPChr01G25006	0.0815	0.262	0.2385	0.3705	0.1415	0.4145	0.1155
BPChr01G25007	0.3585	0	0	0	0	0.402	0
BPChr01G25008	1.4065	1.1035	1.824	1.681	3.1115	0.8025	0.5605
BPChr01G25009	14.1865	7.3135	6.586	1.265	9.1465	21.366	10.3605
BPChr01G25010	95.9275	42.9745	50.2655	58.733	70.993	80.6995	56.066
BPChr01G25011	955.266	1052.02	1561.55	1744.79	1584.56	1227.9	1148.89
BPChr01G25012	125.445	117.686	109.142	107.702	124.142	126.566	118.947
BPChr01G25013	0	0	0	0	0	0	0
BPChr01G25015	16.3265	17.3435	21.787	20.0525	17.3265	18.229	20.288
BPChr01G25016	121.077	186.162	209.534	271.223	256.332	139.389	187.145
BPChr01G25017	12.3005	12.213	18.245	10.989	17.3715	12.361	11.6905
BPChr01G25018	0.8685	4.593	3.2995	2.2055	1.838	2.198	1.883
BPChr01G25019	10.2885	20.1845	19.9495	17.752	16.85	14.7195	16.9965
BPChr01G25020	210.212	249.402	240.659	220.606	207.772	206.557	210.3
BPChr01G25021	0.31	0.0755	0	0.1385	0.152	0.07	0.0955
BPChr01G25022	65.9595	80.041	67.6465	63.94	65.519	53.7195	56.081
BPChr01G25024	0.3915	0.312	0.1815	0.4235	1.712	2.64	4.344
BPChr01G25025	1.3685	0.8	1.185	0.7595	0.7935	0.565	0.9105
BPChr01G25026	0	0	0	0	0	0	0
BPChr01G25027	283.753	240.68	165.723	136.604	69.9445	218.841	274.242
BPChr01G25028	1005.88	1114.88	1251.1	1096.53	935.099	750.681	666.329
BPChr01G25029	0	0.0405	0	0.129	0.063	0	0.0355
BPChr01G25030	0	0	0	0	0	0	0
BPChr01G25031	60.272	62.979	77.349	78.3895	62.4235	68.517	70.689
BPChr01G25032	0	0	0	0	0	0	0
BPChr01G25034	6.4505	5.7245	5.3895	6.424	6.654	8.5715	8.286
BPChr01G25037	2.5175	2.656	2.0475	2.2435	2.683	4.1225	3.7965
BPChr01G25039	10.098	9.984	7.5575	9.3295	11.1735	10.8365	10.664
BPChr01G25040	0.6435	0.225	0.2075	0.2055	0.208	0.228	0.207
BPChr01G25041	49.356	50.7825	51.955	60.961	66.414	90.767	84.031
BPChr01G25042	1.9375	1.647	0.8145	1.5935	2.3345	1.067	1.2375
BPChr01G25044	9.746	11.5145	17.1	13.521	12.5815	12.49	11.793
BPChr01G25045	7.3405	8.1135	9.7805	10.682	10.0985	6.528	7.892
BPChr01G25047	27.101	28.8085	30.6415	31.7535	31.618	26.018	28.2125
BPChr01G25049	5.696	4.6995	5.949	7.441	6.4315	4.8595	4.49
BPChr01G25051	10.3585	9.9555	11.422	11.35	15.0135	13.4415	15.6395
BPChr01G25053	0	0.0855	0.109	0.165	0.1085	0.206	2.5275
BPChr01G25054	0	0.045	0	0.038	0.039	0	0
BPChr01G25055	0	0	0.128	0.036	0	0	0
BPChr01G25058	174.736	224.875	229.498	152.814	116.796	140.494	150.517
BPChr01G25059	0.111	0.346	0.75	0.236	0.605	0.468	0.3265
BPChr01G25060	0.552	1.1605	1.647	2.0655	2.8805	2.2675	1.7365
BPChr01G25064	0	0	0.378	0.544	0.2625	0.301	0.136
BPChr01G25065	127.733	165.075	131.353	145.385	148.293	113.071	129.254
BPChr01G25066	15.2995	11.011	12.1835	11.5335	9.6	15.979	15.1595
BPChr01G25067	28.5325	29.4685	40.773	27.2585	25.097	36.757	34.3995
BPChr01G25068	7.13	12.1355	5.018	10.189	8.3885	6.584	13.739
BPChr01G25069	29.6485	23.641	24.955	26.6035	26.604	33.402	25.7855
BPChr01G25070	4.129	2.522	4.3325	6.722	13.789	4.4795	5.8465
BPChr01G25072	8.33	2.4145	4.8505	5.8025	11.711	3.5045	3.426
BPChr01G25076	0.68	0.6185	0.4325	0.893	1.351	0.862	1.1015
BPChr01G25078	0	0	0	0	0	0	0
BPChr01G25079	67.418	69.0255	83.4675	77.987	60.4625	57.255	44.599
BPChr01G25080	21.571	27.142	19.329	15.8615	12.0425	4.4495	3.9105
BPChr01G25081	21.577	22.7715	19.835	18.665	18.447	16.1765	17.782
BPChr01G25082	1.6745	6.641	1.84	2.018	3.391	1.672	1.4025
BPChr01G25083	19.175	17.2865	11.4645	12.755	13.1345	16.088	18.2985
BPChr01G25084	11.2235	10.346	4.576	5.041	6.4665	8.008	9.176
BPChr01G25085	16.842	14.288	15.911	16.459	14.1135	26.962	26.1435
BPChr01G25086	46.709	57.954	53.6865	63.3955	59.8275	59.8295	54.6385
BPChr01G25087	26.442	25.795	24.695	27.7855	23.0275	33.0925	31.0195
BPChr01G25088	0	0	0	0	0	0.0515	0
BPChr01G25089	13.039	19.2315	16.0785	11.0235	5.206	3.4095	3.599
BPChr01G25090	5.7625	5.01	4.367	3.7445	2.506	2.0555	2.2055
BPChr01G25091	35.617	43.3815	48.099	43.052	41.8195	44.664	46.7415
BPChr01G25092	0.0715	0.2155	0.0755	0.0575	0	0.5125	0.416
BPChr01G25094	49.4915	65.503	60.8585	71.0275	86.964	80.975	87.934
BPChr01G25095	7.766	4.079	5.007	3.328	5.455	4.534	2.629
BPChr01G25097	498.444	909.678	595.149	534.672	648.285	380.227	631.792
BPChr01G25098	0.344	0.175	0.189	0.1595	0	0.7145	0.353
BPChr01G25099	39.9245	46.5545	42.5135	42.5785	42.5175	39.244	40.6865
BPChr01G25100	0.2395	0	0	0	0	0	0
BPChr01G25104	48.923	23.793	30.47	48.884	34.97	51.0805	47.342
BPChr01G25105	6.328	11.551	12.601	13.3155	13.5675	2.8745	9.5685
BPChr01G25106	0	0	0	0	0	0	0
BPChr01G25107	68.787	23.1905	34.776	40.229	40.7245	11.3	4.457
BPChr01G25108	21.448	19.1225	18.6625	19.5255	19.5515	16.8	18.2555
BPChr01G25109	11.0795	14.7325	11.695	13.115	10.566	16.183	13.453
BPChr01G25110	0	0	0	0	0	0	0
BPChr01G25111	95.303	84.6155	133.702	153.698	150.245	113.016	126.268
BPChr01G25113	36.6155	34.1835	36.337	32.877	41.4715	30.175	37.361
BPChr01G25114	66.5115	91.765	131.767	112.641	114.106	91.449	94.6845
BPChr01G25116	7.8285	8.497	1.898	4.537	6.1375	4.9295	6.2415
BPChr01G25117	0.9235	1.2505	0.9375	0	0.6205	3.335	1.927
BPChr01G25118	89.6105	115.268	106.182	92.7435	92.8575	84.2305	97.318
BPChr01G25119	5.971	4.129	4.2815	4.3585	5.1575	4.972	5.0725
BPChr01G25120	15.091	15.1185	13.058	11.9025	13.099	9.5875	10.554
BPChr01G25122	181.191	232.621	243.649	249.823	231.118	165.677	168.308
BPChr01G25575	28.183	27.735	37.1715	42.8525	33.3145	38.5755	39.8665
BPChr01G25578	1.3585	1.28	1.253	1.179	1.2165	1.032	0.791
BPChr01G25579	66.1905	22.158	55.186	49.1305	108.077	30.6115	83.4185
BPChr01G25580	7.7975	5.388	7.7155	8.1115	6.141	9.0895	8.313
BPChr01G25581	6.6425	29.937	11.9125	10.428	11.7555	11.366	12.405
BPChr01G25582	0.7215	0.4105	0.178	0	0.1405	0.17	0.7385
BPChr01G25583	8.6225	11.934	12.6145	13.45	14.5845	12.396	11.6735
BPChr01G25584	2.7285	2.257	1.5695	0	3.883	2.8065	2.795
BPChr01G25586	0	0.3115	0	0	0	0.1505	0
BPChr01G25587	31.1715	38.285	48.6795	46.2415	44.874	43.2785	44.4165
BPChr01G25588	17.2395	3.3605	3.279	1.3	4.478	3.0305	53.092
BPChr01G25589	7.833	1.212	2.8235	2.804	2.947	2.5655	1.0185
BPChr01G25590	42.9045	40.345	39.989	40.1365	37.2225	52.278	40.0615
BPChr01G25591	38.7475	58.0175	73.839	54.3585	65.0405	40.3605	41.4365
BPChr01G25592	226.303	142.928	103.555	42.7735	33.5725	69.945	49.315
BPChr01G25593	336.387	624.68	610.171	508.273	640.89	393.454	422.184
BPChr01G25594	12.1745	9.728	7.882	10.387	11.4325	10.747	7.182
BPChr01G25595	0	0	0	0	0.063	0	0
BPChr01G25597	0.6355	0.622	3.779	2.6615	2.0895	2.6195	7.6005
BPChr01G25598	25.2115	19.2285	3.696	3.243	4.2135	18.9985	75.0015
BPChr01G25599	0.115	0.115	0	0.1005	0	0.1215	0
BPChr01G25600	51.0215	24.637	21.532	18.552	23.727	59.356	31.949
BPChr01G25601	450.102	707.406	992.065	944.832	815.572	476.433	494.001
BPChr01G25602	46.894	41.1475	41.032	37.5745	37.8105	51.1465	42.9455
BPChr01G25603	2.572	1.5225	0.918	0.627	1.1385	1.169	9.0695
BPChr01G25604	8.2835	10.688	9.745	10.18	11.4795	10.623	12.902
BPChr01G25605	15.9415	23.7545	26.1335	18.248	18.448	18.192	18.534
BPChr01G25608	1.3	2.092	1.323	0.694	0.968	2.3305	2.427
BPChr01G25609	3.6845	2.643	1.902	1.9945	2.3525	1.6805	1.4905
BPChr01G25610	11.34	3.3705	7.7565	4.8715	7.3935	2.634	24.1045
BPChr01G25612	9.686	9.0535	14.426	11.544	9.565	6.732	10.214
BPChr01G25613	28.8	3.379	1.651	0.644	2.7085	4.22	60.2825
BPChr01G25614	19.8255	19.235	25.5495	25.696	26.865	23.453	24.735
BPChr01G25615	50.0335	44.3405	43.601	27.337	66.666	59.2975	50.187
BPChr01G25741	62.2	66.4585	78.1965	82.5195	81.995	73.4755	69.265
BPChr01G25742	16.752	11.634	11.81	9.5165	10.159	15.502	14.678
BPChr01G25743	0	1.0525	1.03	0	0.383	0.9145	3.3345
BPChr01G25744	0	0.7665	1.1865	0.6685	0	1.809	0.661
BPChr01G25746	23.5735	28.5525	26.681	28.723	26.103	26.9185	22.345
BPChr01G25748	31.2835	31.9265	36.5485	40.507	32.495	36.168	42.4685
BPChr01G25749	1.177	0.6	0.5875	0.7925	0.514	0.304	0
BPChr01G25750	0	0.0605	0.1135	0.18	0.0435	0	0.0545
BPChr01G25751	17.693	16.795	15.43	10.883	18.28	8.176	19.815
BPChr01G25752	0	0	0	0	0.282	0.3055	0
BPChr01G25753	0	0	0	0	0	0.443	0
BPChr01G25754	67.5995	95.7045	82.4855	62.428	45.8905	98.1535	103.558
BPChr01G25755	0	0	0	0	0	0	0
BPChr01G25756	26.208	29.2625	56.058	50.2025	51.0775	44.656	45.945
BPChr01G25757	0	0	0	0	0	0	0
BPChr01G25758	90.4225	105.309	55.811	63.452	120.144	169.82	229.709
BPChr01G25759	11.022	10.4795	10.422	10.0715	11.8245	10.3145	11.1505
BPChr01G25760	0	0	0	0	0	0	0
BPChr01G25762	0	0	0.189	0	0.314	0.1805	0
BPChr01G26470	40.686	55.5655	54.4535	42.2265	35.7735	41.1635	42.063
BPChr01G26471	38.5035	35.242	34.43	47.631	46.843	29.2	27.606
BPChr01G26472	0.3125	0	0.2645	0	0.2325	0	0
BPChr01G26473	2.624	3.226	2.7725	2.7685	2.123	1.2255	0.788
BPChr01G26474	0.737	1.0205	0.5145	1.26	0.88	1.31	1.004
BPChr01G26475	3.1825	4.468	4.632	4.6565	4.692	3.0085	5.0205
BPChr01G26476	184.826	240.383	237.544	221.262	215.298	214.127	228.63
BPChr01G26477	49.9665	60.019	59.9185	49.074	55.0135	62.604	85.4285
BPChr01G26478	0.775	0.4285	0.3735	1.1825	1.819	0.8295	4.509
BPChr01G26479	13.0855	11.607	18.249	15.7265	12.035	36.967	32.7175
BPChr01G26481	70.744	57.5515	46.2255	56.083	45.651	38.7795	42.248
BPChr01G26482	10.1285	9.2585	13.82	21.0615	22.836	14.8325	15.1615
BPChr01G26483	15.646	21.482	22.212	18.385	13.7585	11.3025	23.791
BPChr01G26484	1.1125	0.9545	2.4265	0.086	0.65	0.626	0.483
BPChr01G26486	71.759	48.765	48.166	56.36	91.1605	68.7095	57.3395
BPChr01G26487	1.6535	1.968	1.8955	1.401	1.7175	1.282	1.007
BPChr01G26488	292.589	285.517	58.1025	25.722	6.2665	304.848	77.0635
BPChr01G26489	20.1375	32.9145	48.0295	64.6995	141.129	342.709	315.639
BPChr01G26490	78.436	92.538	72.163	63.928	53.332	64.542	62.3885
BPChr01G26491	17.6095	18.601	17.8975	18.9705	18.968	20.6485	20.6095
BPChr01G26493	18.356	42.7435	47.7045	39.97	36.563	116.98	95.182
BPChr01G26494	217.282	225.936	185.178	182.221	188.967	257.786	225.76
BPChr01G26495	16.421	9.2865	13.849	17.291	27.826	30.9215	35.907
BPChr01G26496	89.129	91.4275	75.7605	71.5935	52.2145	95.2985	88.672
BPChr01G26497	34.55	28.9635	37.799	38.0485	39.5245	34.548	35.3155
BPChr01G26498	16.095	17.061	14.498	13.6625	11.246	6.53	7.4035
BPChr01G26500	43.4525	37.7955	40.0145	44.5555	41.598	41.0665	40.643
BPChr01G26501	0.159	0.1505	0.149	0.073	0.1505	0.0445	0.045
BPChr01G26502	22.189	26.429	54.8175	31.6485	44.073	42.8415	31.8935
BPChr01G26503	4.1025	1.3805	2.637	1.9765	1.1805	3.274	0.652
BPChr01G26504	14.9135	17.384	26.669	25.172	30.407	28.3215	26.3835
BPChr01G26505	1.949	3.623	2.108	1.8255	2.148	1.0105	1.8925
BPChr01G26506	27.3505	26.85	41.5185	50.694	60.1595	52.1495	49.0505
BPChr01G26507	32.703	31.2425	26.9735	30.8115	35.3805	31.333	34.436
BPChr01G26508	11.8235	9.4035	8.515	6.696	6.844	6.726	5.8085
BPChr01G26510	4.862	3.2145	1.588	0.972	0.2705	4.1955	2.7795
BPChr01G26511	3.6355	2.3715	1.3225	1.4635	1.848	1.133	2.146
BPChr01G26512	47.9635	29.985	29.531	44.3825	43.426	22.7165	27.728
BPChr01G26513	19.281	18.7065	25.534	21.928	23.398	19.5535	22.5605
BPChr01G26516	0	0	0	0	0	0	0
BPChr01G26517	23.454	27.6605	23.675	19.0595	19.511	23.075	24.5525
BPChr01G26518	0	0	0.0365	0.0335	0.034	0	0
BPChr01G26519	21.555	28.514	31.4445	27.118	28.323	31.3005	33.407
BPChr01G26521	38.6375	28.213	18.6635	15.1085	12.302	32.8845	26.3185
BPChr01G26522	94.778	92.8775	93.247	65.833	32.567	89.7095	87.955
BPChr01G26525	63.5145	82.688	107.61	107.377	117.674	101.76	93.6555
BPChr01G26526	95.5505	288.073	265.323	316.721	342.166	274.651	282.892
BPChr01G26528	0	0	0	0	0	0	0.045
BPChr01G26529	12.64	11.9725	11.6255	12.371	12.948	13.329	11.1505
BPChr01G26530	20.9315	20.8755	21.904	23.295	24.732	24.2925	23.7845
BPChr01G26531	39.172	31.116	29.297	29.9435	33.4985	41.848	36.314
BPChr01G26532	20.334	26.419	47.387	61.389	61.961	60.368	69.8435
BPChr01G26533	73.013	66.174	70.2025	80.139	71.078	47.406	45.7465
BPChr01G26534	28.0665	35.874	41.0755	34.9125	34.064	26.398	23.9055
BPChr01G26536	0.1415	0.392	0.356	0.195	0.2365	0.833	1.1235
BPChr01G26537	0.766	0.658	1.2635	0.3785	0.5215	0.8545	0.3705
BPChr01G26538	80.827	128.244	92.792	96.9795	128.552	115.846	130.192
BPChr01G26539	5.4515	5.1835	5.0345	6.4495	9.9355	8.0985	4.91
BPChr01G26542	6.368	11.6395	8.1755	6.201	5.806	7.3965	6.9695
BPChr01G26543	0.961	2.117	4.6665	2.746	1.425	6.4975	4.43
BPChr01G26544	71.1025	102.847	104.987	104.851	84.6985	72.76	81.341
BPChr01G26545	26.1895	37.148	32.3975	30.0055	27.434	17.4145	19.0695
BPChr01G26594	28.4725	16.3825	11.5205	14.4165	13.959	19.528	31.2335
BPChr01G26596	40.4755	19.6515	14.66	18.988	19.1795	19.7195	19.115
BPChr01G26597	8.61	10.254	11.1075	9.8625	12.8305	8.979	9.5135
BPChr01G26600	6.395	5.503	1.675	1.3905	1.109	7.4835	2.99
BPChr01G26601	0	0	0	0	0	0	0
BPChr01G26603	7.4905	8.4305	6.7045	7.2125	7.2845	5.748	7.2425
BPChr01G26604	20.617	15.645	10.202	13.5125	13.8925	15.2825	11.4135
BPChr01G26607	191.978	184.262	59.8985	57.8815	34.478	338.724	167.928
BPChr01G26608	0	0	0.814	0	0	0	0
BPChr01G26609	3.914	4.66	3.453	2.5985	1.705	3.1785	3.563
BPChr01G31928	56.5235	100.447	84.5695	80.5585	79.461	61.32	68.0885
BPChr01G31929	5.848	2.1775	2.975	1.576	1.15	2.2815	2.331
BPChr01G31930	21.7505	37.9605	22.5875	23.218	34.0915	39.346	53.0355
BPChr01G31931	25.0485	30.7235	22.3535	25.516	33.967	37.4125	31.2845
BPChr01G31932	0.6015	2.121	1.562	0.615	0.8505	1.389	2.142
BPChr01G31933	82.949	102.91	102.704	81.7985	97.651	97.571	102.957
BPChr01G31934	0	0	0	0	0	0	0
BPChr01G31935	1.265	0.97	0.7825	0.6135	1.0255	1.544	10.0445
BPChr01G31936	16.2545	7.8605	4.271	1.802	2.9605	19.5995	129.788
BPChr01G31937	7.7135	9.784	9.0615	10.5305	10.2325	11.1225	9.8055
BPChr01G31938	14.624	15.725	23.463	19.6435	19.8415	21.449	23.4685
BPChr01G31939	24.1435	35.051	14.5835	27.518	26.0975	14.5945	13.115
BPChr01G31940	81.4325	101.504	127.49	136.179	145.897	84.9625	89.143
BPChr01G31941	46.75	61.4495	50.3085	49.7765	48.1755	45.347	47.4385
BPChr01G31942	12.967	18.298	21.9345	21.519	21.174	14.971	15.7615
BPChr01G31943	29.006	27.3045	28.078	28.5125	19.248	9.689	8.316
BPChr01G31944	6.2985	9.9995	8.733	7.8465	9.965	14.122	19.774
BPChr01G31945	49.7345	59.59	42.8385	45.4395	52.055	45.9805	44.792
BPChr01G31946	0	0	0	0	0	0	0
BPChr01G31947	70.7965	109.089	155.562	227.136	214.639	179.552	200.351
BPChr01G31949	4.2585	3.754	4.651	5.905	6.6475	5.549	5.967
BPChr01G31952	835.196	890.971	454.92	439.455	337.173	541.053	387.771
BPChr01G31953	7.033	8.572	8.5605	8.264	7.2765	6.1635	6.2705
BPChr01G31954	35.305	49.9415	33.893	35.366	42.5845	24.7615	34.4615
BPChr01G31955	8.376	4.7875	8.6175	7.2415	3.9855	30.3075	20.943
BPChr01G31956	3.502	2.2855	1.8845	2.117	4.7165	2.557	6.545
BPChr01G31957	18.2065	16.323	10.901	6.969	8.051	11.217	10.393
BPChr01G31958	0.2085	0.1615	0.054	0.124	0.3915	0.504	0.41
BPChr01G31959	147.356	132.474	133.796	129.888	97.573	37.403	31.9675
BPChr01G31960	50.9545	21.955	9.441	10.133	15.376	19.0595	12.6025
BPChr01G31961	14.4165	8.9265	15.11	16.162	26.0505	24.645	22.21
BPChr01G31962	61.7595	63.1365	66.788	70.406	66.0895	56.013	58.3365
BPChr01G31963	32.3255	38.181	27.8375	17.566	15.1725	28.695	27.891
BPChr01G31965	48.3805	71.125	80.338	83.054	101.953	96.177	116.161
BPChr01G31966	11.7295	9.077	9.5635	9.5255	10.113	15.797	18.459
BPChr01G31967	125.35	103.398	87.2905	72.3605	66.8	122.602	117.733
BPChr01G31968	20.5085	24.0805	16.901	22.925	24.7935	25.015	25.956
BPChr01G32112	6.6925	6.1035	7.4195	8.9695	7.843	7.938	8.775
BPChr01G32130	13.2205	11.15	12.5835	12.1625	10.5115	8.9245	8.8025
BPChr01G32141	0.7295	1.003	0.273	0.689	0.772	0.24	0.486
BPChr01G32146	0.816	1.651	1.8065	2.2385	3.163	0.8945	1.692
BPChr01G32159	3.775	3.293	3.9345	3.9435	3.1975	1.9615	3.1245
BPChr01G32185	24.58	21.3745	24.18	18.9205	21.7165	16.1095	18.0685
BPChr01G32192	1.2825	2.7215	2.5795	3.19	3.9435	3.0085	2.59
BPChr01G32202	0.875	1.6955	1.9495	1.558	2.041	1.335	1.7825
BPChr01G32231	23.8185	38.486	65.896	79.475	80.82	51.9275	50.3925
BPChr01G32309	2.3305	0.8385	0.844	1.659	2.597	5.059	5.554
BPChr01G32321	24.2035	20.7075	21.4185	22.5825	25.5925	27.418	22.327
BPChr01G32340	5.1945	2.4	3.68	3.5585	4.4035	3.192	3.065
BPChr01G32348	60.688	79.668	76.1275	62.3	51.993	29.9175	29.274
BPChr01G32390	47.4145	46.6335	46.857	43.5865	41.8655	36.9155	39.9975
BPChr01G32393	35.523	38.918	36.1445	27.9755	31.836	44.826	45.0735
BPChr01G32497	0.445	0.457	0.5965	0.329	0.5395	0.063	0
BPChr01G32521	20.8335	25.452	23.3685	24.233	23.44	21.461	23.423
BPChr01G32530	28.4155	19.533	18.988	23.933	24.3365	32.58	33.6875
BPChr01G32546	29.51	29.764	26.9305	30.0385	27.9085	26.5995	22.779
BPChr01G32558	17.488	16.218	19.072	22.5935	25.3185	26.571	26.0405
BPChr01G32581	42.1255	38.2605	61.601	51.49	54.3795	71.986	84.7005
BPChr02G00285	0.0825	0	0.0725	0.0335	0	0	0.0845
BPChr02G00286	4.5745	6.756	3.937	3.582	2.386	3.8305	3.1475
BPChr02G00287	0.046	0	0	0	0.0835	0	0.045
BPChr02G00289	0.639	0	0	0	0.889	0	0
BPChr02G00290	0	0	0	0	0	0	0
BPChr02G00291	10.121	7.0695	5.713	7.433	7.1925	5.1215	4.734
BPChr02G00292	16.042	14.7745	20.6085	22.028	24.7985	20.439	19.686
BPChr02G00293	39.7685	3.4665	3.9885	3.0115	3.7385	23.5065	11.461
BPChr02G00294	55.5325	55.0375	48.034	47.7575	53.3005	59.5515	57.7195
BPChr02G00295	14.8155	15.429	15.384	16.994	18.4905	16.9655	16.8515
BPChr02G00296	0	0	0	0	0	0	0
BPChr02G00297	0.8995	0.4515	0.202	0.4715	0.455	0.3095	0.165
BPChr02G00298	10.4685	10.426	8.1015	9.7205	10.3725	14.039	16.0215
BPChr02G00300	0	0	0	0.167	0	0	0
BPChr02G00301	31.2535	34.4635	37.3945	36.1985	35.6635	40.2155	47.402
BPChr02G00302	11.8775	9.8515	7.1855	8.8285	9.0725	8.795	8.299
BPChr02G00303	41.543	43.2775	87.2565	74.4735	73.7805	53.8375	55.012
BPChr02G00304	2210.04	1438.08	578.241	142.642	57.0295	759.83	387.498
BPChr02G00305	3.179	3.8535	2.4525	1.5945	2.4655	2.7915	2.8595
BPChr02G00307	14.607	9.9315	12.6795	13.5185	14.5845	13.0725	11.2825
BPChr02G00308	35.7075	42.158	41.533	43.616	46.185	41.9455	40.469
BPChr02G00309	8.692	12.361	15.547	12.7465	12.9245	14.966	21.096
BPChr02G00310	0.3905	0.205	0.4075	0	0.3815	0.4225	0.1865
BPChr02G00311	70.632	196.858	92.344	79.341	152.594	177.877	144.535
BPChr02G00312	154.379	105.626	103.236	110.914	92.051	125.157	104.184
BPChr02G00314	0.446	0.05	0.302	0.0895	0.1815	0.466	0.4865
BPChr02G00315	7.457	8.1345	7.2475	9.2785	8.6045	6.2215	6.5965
BPChr02G00316	9.369	7.8585	6.4345	8.045	8.95	7.344	5.9765
BPChr02G00317	3.073	3.08	2.2575	1.724	1.7045	1.171	1.418
BPChr02G00318	1.2845	1.497	1.093	1.0795	1.265	1.2105	0.9955
BPChr02G00319	7.965	12.7495	7.5135	7.385	6.9755	9.106	9.5085
BPChr02G00320	27.1555	33.3465	36.4625	39.011	39.229	33.4705	34.559
BPChr02G00321	4.4885	6.2895	3.6645	5.9025	6.652	5.394	6.138
BPChr02G00322	178.232	174.131	159.466	199.319	151.179	208.232	185.706
BPChr02G00323	0	0	0	0	0	0	0
BPChr02G00324	0	0	0	0	0	0	0
BPChr02G00326	1.172	1.4865	2.1845	2.0895	1.999	1.457	2.371
BPChr02G00327	1.2295	0.879	1.0685	0.7125	0.951	1.73	0.947
BPChr02G00329	36.7205	47.6055	61.43	58.745	49.811	51.0545	54.227
BPChr02G00330	63.9545	66.213	75.982	68.9225	71.526	55.911	65.023
BPChr02G00331	24.41	21.28	21.044	20.296	21.0355	13.1245	11.9255
BPChr02G00333	0	0	0	0	0	0	0
BPChr02G00337	18.7745	20.406	23.46	16.1095	27.6195	18.9285	19.578
BPChr02G00338	19.364	16.733	17.032	20.5665	23.5555	20.6375	16.7385
BPChr02G00339	565.134	491.452	603.181	586.945	545.402	493.488	448.58
BPChr02G00340	54.658	59.6585	66.4965	68.315	67.493	64.42	58.283
BPChr02G00342	0.8395	1.112	1.063	1.863	4.5225	11.204	13.8785
BPChr02G00343	256.721	335.128	413.724	407.572	428.18	273.668	253.92
BPChr02G00344	19.513	20.3125	20.9875	22.688	25.7075	19.614	23.523
BPChr02G00346	26.0305	28.0015	21.763	21.46	22.5055	20.724	20.428
BPChr02G00347	27.294	50.877	55.778	49.7645	52.181	38.6895	44.133
BPChr02G00348	3.197	2.114	1.8425	1.636	2.4475	1.5085	2.126
BPChr02G00349	202.52	291.774	192.701	187.625	219.549	296.345	324.785
BPChr02G00351	9.6855	9.072	18.494	14.549	20.5015	19.085	11.3655
BPChr02G00352	0	1.3305	0	0	0.9905	0	0
BPChr02G00353	9.288	9.6635	9.5915	10.6505	9.086	4.8975	6.257
BPChr02G00354	1.8815	4.8695	1.913	2.8805	2.543	4.9795	3.2025
BPChr02G00355	0	0	0	0	0	0	0
BPChr02G00356	108.013	183.454	234.693	181.932	170.532	169.083	202.636
BPChr02G00357	20.193	27.1945	14.0635	17.878	21	21.5795	23.4445
BPChr02G00358	0	0	0	0	0	0	0
BPChr02G00359	1.33	0.6175	0.2075	0.403	0.2935	0.275	0.3995
BPChr02G00360	41.415	39.0005	39.4375	37.9	41.0465	49.1765	48.051
BPChr02G00361	40.7885	52.602	48.7475	32.6365	32.3915	49.531	37.5475
BPChr02G00363	100.097	149.012	157.606	154.862	162.175	133.031	124.781
BPChr02G00364	0	0	0	0	0.189	0	0.224
BPChr02G00366	122.934	74.176	68.0295	44.99	43.119	103.74	99.5185
BPChr02G00368	44.1755	66.0295	84.995	71.05	73.539	67.5985	69.2105
BPChr02G00369	0.1525	0.4515	0.687	0.3785	0.5355	0.8145	1.919
BPChr02G00370	6.2665	7.075	1.444	3.4075	2.215	0.5375	0.552
BPChr02G00371	5.6345	5.4835	8.336	9.8475	10.7205	7.9725	7.1075
BPChr02G00373	2.8775	0.6745	0.7365	0.6705	0.1065	0.517	0.879
BPChr02G00374	45.1685	36.1345	25.4155	29.3665	30.9375	43.505	39.7685
BPChr02G00377	22.858	25.02	24.012	22.504	24.517	21.071	22.6785
BPChr02G00380	19.3375	26.777	21.0065	19.779	21.9205	28.2735	29.9515
BPChr02G00383	9.7635	11.3905	10.034	10.2735	10.6265	8.731	8.685
BPChr02G00384	6.5145	4.835	3.3025	5.1715	5.2035	4.29	10.897
BPChr02G00385	115.869	237.721	112.275	91.3365	105.513	267.139	286.966
BPChr02G00386	0	0	0	0	0	0	0
BPChr02G00388	0	0.494	0.0595	0	0.4965	0	0
BPChr02G00389	49.1225	61.5555	65.8985	69.7295	62.928	48.4855	59.4455
BPChr02G00390	22.5465	21.643	17.312	18.6865	23.419	26.582	23.6685
BPChr02G00391	1.25	0.74	0.6275	2.0915	0	0.6305	0
BPChr02G00392	13.75	13.3735	20.08	16.7145	18.9095	22.485	19.954
BPChr02G00393	22.9805	15.9095	14.6355	15.3765	11.8295	15.201	14.8105
BPChr02G00395	33.4905	75.7815	117.084	92.561	191.258	133.197	159.782
BPChr02G00397	1.8075	2.816	5.2365	2.9125	7.3435	7.8135	2.8045
BPChr02G00398	21.037	24.778	23.6145	23.85	18.568	19.098	18.9445
BPChr02G00399	45.6275	33.608	35.623	34.389	33.43	34.8125	32.8595
BPChr02G00400	51.4405	44.959	40.699	34.293	45.728	27.892	26.5505
BPChr02G00402	0	0	0	0	0	0	0
BPChr02G00403	30.9235	36.0735	46.1685	46.48	46.382	40.808	41.886
BPChr02G00404	53.2505	44.3685	41.6235	40.828	46.643	60.729	68.9665
BPChr02G00405	325.067	593.605	648.884	544.595	615.131	597.732	643.546
BPChr02G00406	3.209	6.716	3.2455	2.1645	4.157	8.032	8.3105
BPChr02G00676	0.426	1.035	0.5315	0.5915	1.015	0.584	1.2205
BPChr02G00677	14.901	11.919	16.907	14.2815	14.2885	11.665	12.8085
BPChr02G00679	0	0	0	0	0	0	0
BPChr02G02296	20.524	20.138	21.3225	19.618	18.933	17.5085	17.6885
BPChr02G02297	10.97	18.585	18.5215	15.953	16.2745	21.105	20.2805
BPChr02G02299	0	0	0	0	0	0	0
BPChr02G02301	0	0	0	0	0	0	0
BPChr02G02302	0	0	0	0	0	0	0
BPChr02G02303	0	0.392	0.1115	0.2775	0.191	0.058	0.0505
BPChr02G02304	703.194	1119.17	810.585	439.991	269.752	466.771	560.686
BPChr02G02305	32.834	36.466	33.0855	34.886	33.592	37.179	40.8415
BPChr02G02306	24.0455	14.2005	12.6485	15.1585	14.9355	9.189	8.934
BPChr02G02307	0.3265	0	0	0	0	0	0
BPChr02G02309	2.8745	3.8835	2.1195	3.698	2.3005	2.9515	1.4705
BPChr02G02310	1.2285	0.7835	1.3315	0.649	0.467	0.3305	0.746
BPChr02G02311	14.886	23.4175	19.3035	22.2095	19.3755	12.4355	10.372
BPChr02G02312	0	0	0	0	0	0	0
BPChr02G07878	18.198	19.5135	17.0445	14.5725	13.6685	15.4235	14.373
BPChr02G07879	5.71	6.168	8.1835	7.4205	10.592	7.191	9.8045
BPChr02G08018	0	0	0	0	0	0	0
BPChr02G08019	17.5565	12.3225	13.8625	14.8015	21.5635	29.181	26.5825
BPChr02G08020	0	0.05	0.054	0.043	0.1795	0.108	0.1
BPChr02G08021	29.578	43.075	43.816	55.164	53.556	46.331	51.2795
BPChr02G08022	0	0	0	0	0	0	0
BPChr02G08024	12.454	12.0585	10.235	11.3485	15.0495	20.1205	22.485
BPChr02G08027	6.826	11.4005	33.821	22.4295	27.266	18.8665	16.83
BPChr02G08029	0	0	0	0	0	0.255	0.2455
BPChr02G08030	4.468	0.6695	0.342	0.757	0.766	0.2575	0.847
BPChr02G10487	44.9735	47.7095	55.58	64.632	65.0535	65.8335	62.2515
BPChr02G10488	13.0525	14.179	13.5685	15.0255	16.993	17.563	20.0835
BPChr02G10489	23.0275	20.1965	16.058	14.5855	15.2265	14.325	12.552
BPChr02G10490	1.5015	1.7075	1.086	1.259	0.561	0.5395	0.658
BPChr02G10491	11.2005	21.395	7.44	7.4755	8.3065	7.192	6.23
BPChr02G10492	242.41	268.097	253.387	199.228	199.84	174.556	198.493
BPChr02G10493	22.4735	38.2795	40.124	39.9515	38.637	17.7465	24.2995
BPChr02G10494	58.843	291.071	230.93	155.328	62.733	95.325	89.588
BPChr02G10495	0.5105	0.3575	0.586	0.508	0.755	0.175	0.652
BPChr02G10496	9.691	27.793	23.1665	21.5435	6.7705	2.926	6.4945
BPChr02G10497	0	0.165	0	0.297	0.1455	0	0.313
BPChr02G10498	56.5115	21.8795	29.7375	28.368	19.5305	21.3275	21.1665
BPChr02G10499	3.952	8.111	7.385	6.7645	9.1205	10.2895	10.8055
BPChr02G10501	14.8165	13.431	8.99	4.696	5.8895	2.819	2.729
BPChr02G10502	0	0	0	0	0	0	0
BPChr02G10503	192.441	287.411	271.633	236.086	374.116	54.704	44.3645
BPChr02G10504	0.474	1.23	0.556	0.3955	0.2925	1.577	0.638
BPChr02G10505	5.703	13.8525	9.5185	12.0775	20.033	20.7905	10.812
BPChr02G10507	1.2185	0	0	0	0	0	0
BPChr02G10508	104.725	61.478	52.4825	39.993	35.88	51.755	75.905
BPChr02G10509	17.2445	11.5195	14.525	12.9105	12.634	16.7015	14.9185
BPChr02G10510	44.001	109.647	57.665	49.2155	45.6515	43.9595	47.595
BPChr02G10511	4.066	8.9695	19.6155	13.493	2.5905	3.6005	4.6365
BPChr02G10512	32.877	26.9745	28.593	26.5325	26.7265	24.9655	26.2845
BPChr02G10513	92.367	57.5755	60.4675	61.443	52.348	54.8705	48.6
BPChr02G10515	13.43	10.1615	12.1905	12.673	14.4385	12.6685	14.0265
BPChr02G10516	32.8815	49.3925	40.183	43.262	41.879	39.765	43.6045
BPChr02G10517	170.442	219.648	259.83	246.108	227.575	196.192	211.64
BPChr02G10520	57.3805	77.8	76.883	51.592	42.512	66.313	64.4945
BPChr02G10521	17.0755	14.386	14.502	12.4605	9.1945	15.0645	11.3955
BPChr02G10523	168.336	87.4195	122.346	134.996	63.698	37.326	32.255
BPChr02G10524	31.383	29.0685	22.132	19.8135	20.4415	10.311	8.9425
BPChr02G10526	18.465	14.7045	38.147	57.0425	56.9195	51.563	51.8885
BPChr02G10527	0.574	0.3315	0.262	0.113	0.509	0.13	0.194
BPChr02G10528	20.65	39.6805	22.4785	26.898	19.3445	4.645	5.624
BPChr02G10529	202.576	250.278	323.301	175.343	120.203	127.549	195.597
BPChr02G10531	10.015	27.7785	38.099	22.548	16.974	14.333	19.0555
BPChr02G10532	6.581	4.594	8.479	12.542	18.1415	9.1555	21.108
BPChr02G10534	16.245	25.603	40.9965	20.748	9.6415	15.3235	18.39
BPChr02G10535	4.17	13.3345	8.172	7.773	4.0605	2.177	1.005
BPChr02G10538	0.2205	0	0	0	0	0	0
BPChr02G10539	18.356	16.555	21.3925	18.278	15.851	19.3055	17.45
BPChr02G10540	22.2685	18.9315	20.5625	22.045	20.3655	18.6345	19.4805
BPChr02G10542	12.686	16.727	9.1655	7.6735	9.8465	5.3675	4.03
BPChr02G10543	161.574	85.8595	124.811	120.62	135.244	172.383	244.203
BPChr02G10544	0	0	0	0	0	0	0
BPChr02G10545	0.5515	0.6275	0.3375	0.176	0.058	3.664	5.052
BPChr02G10547	69.947	17.2575	89.653	85.773	99.5745	82.5505	85.9315
BPChr02G10548	9.473	13.447	6.289	6.7585	5.216	3.024	1.4295
BPChr02G10549	48.0945	47.05	44.502	40.9025	42.7685	40.0655	41.355
BPChr02G10550	0.1285	0.171	0.181	0.1735	0.1415	0.139	0.3
BPChr02G10551	57.347	50.2755	53.957	41.852	74.0545	79.4415	59.139
BPChr02G10552	0	0	0	0	0	0.2455	0.373
BPChr02G10553	202.024	188.831	185.857	134.401	126.012	121.052	109.586
BPChr02G10554	15.55	10.561	12.6715	14.8145	14.861	20.1315	16.5815
BPChr02G10556	10.377	8.061	15.624	17.7645	22.3355	18.1035	15.4175
BPChr02G10557	0	0	0	0	0	0	0.0805
BPChr02G10558	9.0625	18.2165	39.1655	16.3235	5.5235	10.011	13.322
BPChr02G10559	66.4525	52.579	38.387	37.3865	44.8575	47.9495	37.7065
BPChr02G10560	6.8735	6.704	8.0885	8.0975	7.663	6.402	6.3575
BPChr02G10561	26.597	27.5065	30.6275	28.942	29.238	28.062	28.3585
BPChr02G10562	9.578	10.138	6.326	5.2465	3.232	7.3425	9.0595
BPChr02G10563	0.779	0.401	0.6645	1.03	0.124	0.136	0.2685
BPChr02G10565	0.8545	1.054	1.1385	0.826	0.8325	2.4905	5.5655
BPChr02G10569	6.3175	9.822	7.501	6.235	7.611	17.0035	13.0155
BPChr02G10570	113.776	126.361	123.672	111.175	95.4985	98.959	91.7495
BPChr02G10571	1.894	3.044	10.4895	13.3365	15.8845	22.3445	27.184
BPChr02G10572	17.0725	23.547	17.3605	20.617	23.665	18.7895	24.8715
BPChr02G10573	4.154	5.1165	9.82	8.1725	2.2145	7.459	8.9745
BPChr02G10574	1.09	0.595	0	0	0	1.1795	0
BPChr02G10575	3.826	4.3255	3.511	5.821	2.0935	2.9515	2.1985
BPChr02G10576	147.383	155.455	90.3115	82.141	51.7525	116.905	118.786
BPChr02G10577	232.188	221.029	295.39	271.704	277.23	339.06	337.176
BPChr02G10578	0.5055	0	0	0	0	0.572	0
BPChr02G10579	406.606	462.622	411.016	426.608	407.231	406.587	440.375
BPChr02G10580	1.085	0.653	0.3115	0.4445	0.494	0.859	1.1355
BPChr02G10581	25.2275	32.38	25.236	29.0375	33.8595	36.842	31.178
BPChr02G10584	12.6115	20.655	29.32	25.022	23.453	18.1255	17.5805
BPChr02G10585	35.7015	25.9335	24.39	24.617	21.8215	21.466	24.135
BPChr02G10586	0.0595	0	0.1215	0	0	0	0.0555
BPChr02G10587	5.705	6.245	22.0905	18.158	21.566	16.3315	14.6135
BPChr02G10589	148.395	139.974	123.285	193.12	165.194	145.391	91.0245
BPChr02G10591	31.6405	44.034	39.14	40.1835	36.0065	33.9985	30.8415
BPChr02G10593	7.526	4.7565	3.848	4.9425	5.5655	4.713	6.025
BPChr02G10594	1.674	0.5825	0.587	0.3305	0.387	0.637	0.717
BPChr02G10597	47.376	34.6405	42.076	38.1385	32.399	29.5925	34.9615
BPChr02G10598	2.9935	2.485	2.4315	1.3965	2.1045	1.4695	1.708
BPChr02G10599	44.7875	47.855	62.1625	69.1155	59.5715	52.937	56.205
BPChr02G10600	35.4305	36.772	30.4535	34.1265	34.997	31.3405	32.378
BPChr02G10601	3.4465	9.4705	8.329	4.935	5.161	4.303	5.5565
BPChr02G10602	103.781	230.027	217.221	141.175	138.885	147.503	245.792
BPChr02G10603	18.5555	13.606	15.272	16.6745	16.678	22.596	24.3545
BPChr02G10604	277.269	122.567	85.153	135.421	139.024	34.0395	22.781
BPChr02G10606	19.297	15.0085	6.2375	8.4695	8.461	10.568	8.1615
BPChr02G10607	20.8555	15.54	24.0395	22.3055	22.0315	37.2015	35.9045
BPChr02G10608	13.206	52.0605	64.4075	38.1895	9.383	18.6955	25.987
BPChr02G10610	0.184	0.4465	0	0.2055	0.2325	0.125	0.5545
BPChr02G10611	12.7215	14.492	14.75	15.1375	13.7335	9.5435	14.1855
BPChr02G10613	107.668	70.4775	83.305	69.827	62.616	83.106	72.8555
BPChr02G10614	64.0005	65.4535	75.5275	68.228	66.9455	66.648	62.6295
BPChr02G10615	2.297	4.199	1.785	3.0955	4.504	2.9545	2.994
BPChr02G10617	0.5705	1.22	1.262	1.779	0	0	1.0395
BPChr02G10622	59.639	64.0375	43.879	44.697	18.4775	12.8025	8.1615
BPChr02G10623	376.436	335.286	672.428	428.315	291.644	398.25	446.583
BPChr02G10625	0.4615	1.149	0.65	0.7835	0.623	2.2205	4.349
BPChr02G10627	6.8045	23.3995	22.5345	18.7385	7.461	17.831	20.94
BPChr02G10628	28.614	25.1965	34.238	32.8445	32.1765	38.755	31.559
BPChr02G10629	2.0235	1.8525	1.2205	1.2765	1.351	2.0055	2.2875
BPChr02G10630	0	0	0	0	0	0	0
BPChr02G10631	58.005	22.565	35.735	34.6555	44.978	31.621	25.2925
BPChr02G10632	0	1.85	1.7095	0	0	0	0.582
BPChr02G10633	79.0575	67.5105	85.0655	70.9215	75.7575	68.6565	79.3735
BPChr02G10634	30.8575	39.366	32.7275	31.1015	29.4625	30.9255	34.2575
BPChr02G10638	491.173	372.49	370.365	378.837	296.25	225.071	104.051
BPChr02G10639	21.6255	19.8315	24.851	23.8145	26.5155	30.6835	27.4025
BPChr02G10640	7.1605	15.828	26.4785	18.5285	5.0115	3.0805	5.9245
BPChr02G10642	8.4155	9.2965	12.2225	13.5545	12.9355	8.4695	8.432
BPChr02G10643	0	0.67	0	0	0	0	0.5905
BPChr02G11833	24.0525	10.477	9.014	9.166	10.008	3.097	0.95
BPChr02G11834	0.8535	0.6385	0.399	0.7445	0.536	0.497	0.4675
BPChr02G11835	4.531	4.803	3.8835	3.5005	4.206	4.7395	3.1125
BPChr02G11836	80.73	69.485	68.612	76.7845	80.134	56.2795	45.7995
BPChr02G11837	0.832	0.5075	0.678	0.923	0.763	0.8135	0.5165
BPChr02G11838	15.8375	15.926	18.0195	23.269	22.24	21.105	18.613
BPChr02G11839	4.0135	4.9765	2.982	4.8325	7.6845	15.927	27.3005
BPChr02G11840	3.769	4.7565	6.6335	4.5215	3.092	5.5075	5.5795
BPChr02G11841	0	0	0	0	0	0.062	0
BPChr02G11843	173.132	151.001	215.986	206.76	241.708	345.938	386.387
BPChr02G11845	0	0	0	0	0	0	0
BPChr02G11846	118.145	63.49	62.661	76.541	76.515	164.379	314.951
BPChr02G11847	2.112	1.4615	1.8975	2.075	2.576	2.5305	1.9
BPChr02G11848	17.385	13.762	12.3415	13.006	17.3125	19.8525	17.168
BPChr02G11849	0	0	0	0	0	0	0
BPChr02G11852	340.753	274.006	284.288	270.481	262.897	284.45	251.48
BPChr02G11853	183.077	276.86	290.935	203.346	153.451	144.84	151.895
BPChr02G11855	0	0	0	0	0	0	0
BPChr02G11857	0.6165	0.3275	0	0	0.5485	0.3055	0
BPChr02G11859	125.073	135.097	131.411	128.05	120.316	109.742	102.174
BPChr02G11860	54.8425	94.6205	72.712	46.9715	39.2505	30.1105	26.3395
BPChr02G11861	13.594	4.5195	4.5465	4.028	3.507	28.4575	29.949
BPChr02G11863	1.1935	1.9685	0.2125	0.6255	1.2555	0.8735	0.6665
BPChr02G11864	28.702	32.344	52.172	41.248	105.299	884.644	1290.14
BPChr02G11865	0.0825	0.181	0	0.143	0.079	0.267	0
BPChr02G11866	20.295	20.723	21.565	20.9965	21.784	22.894	26.797
BPChr02G11867	0.1275	0.2875	1.027	1.4745	0.5895	46.7595	162.666
BPChr02G11868	83.883	90.826	44.6405	44.5535	38.0455	53.138	50.0605
BPChr02G11869	0.7425	0.5375	0.653	0.3805	0.519	0.427	0.3
BPChr02G11871	105.77	110.44	105.442	106.918	102.65	107.132	102.856
BPChr02G11872	0	0	0	0	0.109	0	0
BPChr02G11874	20.628	19.141	23.5595	23.023	20.9595	25.875	26.344
BPChr02G11875	28.221	21.3695	26.744	37.2605	35.1065	36.831	32.324
BPChr02G11876	13.4495	28.191	53.9695	31.6475	28.6125	51.242	58.276
BPChr02G11877	0	0	0	0	0	0	0
BPChr02G11878	0.189	0.9945	0.7535	0	0.4375	0.296	0.091
BPChr02G11880	0	0	0	0	0	0	0
BPChr02G11884	2.777	1.4695	1.787	0.825	1.071	0.742	0.9415
BPChr02G11888	7.2205	5.2745	5.7375	7.4625	8.2385	6.795	5.741
BPChr02G11889	11.8505	16.359	22.459	26.8095	25.934	18.591	22.131
BPChr02G11890	7.441	6.72	4.5735	4.88	6.202	6.558	5.9945
BPChr02G11891	0.536	0.3775	0.4235	0.686	1.286	0.092	0.0805
BPChr02G11894	21.981	65.793	40.2195	44.9915	35.167	25.6705	24.0605
BPChr02G11896	18.5905	23.217	22.7905	23.645	24.6565	21.653	23.7755
BPChr02G11898	0	0	0	0	0	0.4475	11.9115
BPChr02G11899	128.392	71.653	350.216	214.396	362.822	429.654	321.18
BPChr02G11900	30.4805	24.2905	18.0125	19.0635	17.5695	17.131	16.103
BPChr02G11901	3.3995	1.009	2.1265	3.1315	4.6315	470.173	555.533
BPChr02G11902	2.108	2.078	1.921	1.676	1.2425	1.5865	1.036
BPChr02G11903	44.46	30.7185	27.1215	26.3965	29.887	36.288	28.017
BPChr02G11905	45.755	32.602	19.117	24.2385	23.655	32.662	26.724
BPChr02G11906	123.877	211.237	222.882	203.584	164.963	104.884	94.7755
BPChr02G11908	20.6975	21.5505	34.997	35.0275	32.448	28.7235	24.0105
BPChr02G11913	0.078	0.075	0	0.0335	0.1075	0.1215	0.0355
BPChr02G13033	35.387	36.187	41.8205	41.5	41.9635	41.8585	33.3365
BPChr02G13034	0.1885	0	0	0.1685	0.609	0.098	0.0995
BPChr02G13036	29.145	20.5235	18.5995	22.414	19.675	25.602	24.327
BPChr02G13039	53.29	27.806	17.9945	35.752	7.345	7.989	8.315
BPChr02G13040	5.6575	8.1735	4.661	5.4025	3.352	2.8355	2.7965
BPChr02G13042	0	0	0	0	0	0	0
BPChr02G13043	42.289	44.0005	40.543	35.566	39.83	33.6615	36.766
BPChr02G13045	0	0	0	0	0	0	0
BPChr02G13046	0	0	0	0	0	0	0
BPChr02G13047	4.184	11.573	7.972	5.6655	4.256	3.9835	3.8785
BPChr02G13048	0.786	0.135	0.7675	0.2415	0.1165	0.2765	3.9265
BPChr02G13049	48.254	29.83	27.433	19.7855	13.0155	14.2575	19.2675
BPChr02G13051	0	0	0	0	0	0	0
BPChr02G13052	27.13	36.69	22.8455	21.278	22.235	32.283	31.868
BPChr02G13053	33.6615	29.88	29.3155	25.626	25.498	31.7805	28.839
BPChr02G13056	0	0	0	0	0	0	0
BPChr02G13057	12.827	13.227	10.8645	11.728	13.8135	10.771	10.716
BPChr02G13058	16.119	11.0365	9.403	10.0305	5.0005	15.802	12.114
BPChr02G13059	0.17	2.8695	3.2205	8.124	5.1535	6.002	7.963
BPChr02G13060	14.994	7.3905	11.928	10.495	11.6145	11.6975	5.852
BPChr02G13061	11.188	9.383	13.8975	16.227	14.1565	12.7855	13.861
BPChr02G13062	1.8695	2.274	3.191	3.5365	3.5985	2.599	2.824
BPChr02G13063	0	0	0	0	0	0	0
BPChr02G13064	10.382	4.418	5.4085	10.775	9.63	23.286	25.8595
BPChr02G13065	2.218	1.7615	1.774	2.1095	3.014	2.1305	1.714
BPChr02G13066	0	0	0	0	0	0	0
BPChr02G13068	11.6095	11.6205	13.0275	16.4575	14.705	14.459	13.145
BPChr02G13069	0	0	0	0	0	0.2835	0.1395
BPChr02G13071	0	0.155	0.3175	0.139	0.546	0.16	0.1465
BPChr02G13073	35.294	36.369	35.568	28.8475	27.607	33.228	35.544
BPChr02G13074	1.3185	0.8575	1.2575	0.594	0.6585	0.691	0.6355
BPChr02G13076	5.8665	5.94	2.456	2.0425	3.2755	3.461	14.4115
BPChr02G13077	24.39	17.7245	12.3495	12.4715	18.895	17.4835	16.105
BPChr02G13078	389.2	410.635	493.968	485.328	417.38	509.546	473.446
BPChr02G13079	47.8315	48.1505	46.4205	37.8795	39.926	53.6455	54.958
BPChr02G13080	0.2115	0.9315	1.265	1.1205	1.0595	0.374	1.188
BPChr02G13081	5.42	8.859	7.2945	6.021	3.9075	2.077	1.9515
BPChr02G13082	13.5995	17.2655	11.0565	11.405	11.426	12.5245	11.944
BPChr02G13084	13.363	15.4015	11.7595	15.0455	15.1065	18.4525	15.5225
BPChr02G13085	0	0	0	0	0	0	0
BPChr02G13086	11.937	10.0705	9.646	9.103	7.4285	5.3415	5.3975
BPChr02G13087	75.381	22.7395	30.035	28.5875	31.2415	27.5785	22.0215
BPChr02G13089	43.9885	34.707	33.2125	32.2525	33.623	29.9595	24.083
BPChr02G13090	0	0	0	0	0	0	0
BPChr02G13091	17.117	11.433	12.353	16.1495	18.002	22.219	23.62
BPChr02G13092	0	0	0	0	0	0	0
BPChr02G13093	12.6495	12.5515	19.2535	21.1375	19.508	18.3745	17.339
BPChr02G13094	0	0	0	0	0	0	0
BPChr02G13095	0	0	0	0	0	0	0
BPChr02G13096	0	0	0	0	0	0	0
BPChr02G13098	0	0	0	0	0	0	0
BPChr02G13099	3.498	3.776	2.612	2.556	2.328	1.4115	1.166
BPChr02G13100	0.6885	0.719	1.5515	1.3355	1.259	0.7955	1.4925
BPChr02G13101	0	0	0	0	0	0	0
BPChr02G13102	0	0	0	0	0	0	0
BPChr02G13104	0.624	1.1	0.673	0.6065	0.535	0.3455	0.276
BPChr02G13105	17.635	11.0365	7.455	9.7575	9.2815	15.486	15.9095
BPChr02G13108	1.246	2.298	1.944	1.98	2.3595	1.0485	1.568
BPChr02G13109	0.597	0.5375	0.2275	0.031	0.034	0.039	0.11
BPChr02G13112	25.9615	16.0685	18.0285	27.6415	31.6545	67.4275	81.5505
BPChr02G13115	0	0	0	0	0	0	0
BPChr02G13116	0	0.63	0	1.2435	2.2145	0	1.1
BPChr02G13117	60.1075	60.8135	97.5215	106.896	102.458	97.3515	90.687
BPChr02G13118	26.755	28.7105	16.613	19.224	18.4495	20.1885	19.988
BPChr02G13122	0	0	0	0	0	0	0
BPChr02G13123	4.9005	3.655	4.1745	9.5245	13.7015	19.979	11.8655
BPChr02G13124	0	0	0	0	0	0	0
BPChr02G13126	17.945	19.6845	22.1505	21.3375	21.352	25.4185	24.4695
BPChr02G13128	42.572	43.855	48.8735	51.1695	47.2955	52.2985	49.186
BPChr02G13130	11.114	22.9265	21.4495	11.316	10.52	12.432	14.085
BPChr02G13142	26.765	17.181	13.666	19.947	17.3555	15.529	14.295
BPChr02G13144	8.118	12.578	6.6505	6.5155	7.456	7.138	9.2745
BPChr02G13147	0	0	0	0	0	0	0
BPChr02G13152	4.816	5.9855	10.636	6.515	7.84	6.0225	2.95
BPChr02G13153	48.2915	41.087	50.7855	49.247	44.326	44.162	40.625
BPChr02G13154	0.2085	0.0905	0.1485	0.2765	0.0645	0	0
BPChr02G13156	1.6995	3.2275	8.618	6.725	5.765	12.598	10.939
BPChr02G13157	3.4505	14.4585	21.818	13.825	10.5105	20.4965	30.6345
BPChr02G13158	4.664	3.5075	3.201	1.858	4.2015	2.903	1.781
BPChr02G13159	3.146	3.3505	2.707	4.1115	4.7615	3.26	2.2575
BPChr02G13160	0.7695	0.537	0.68	0.7205	0.865	1.735	2.264
BPChr02G13162	7.8435	6.055	4.055	5.906	6.4115	7.41	7.4975
BPChr02G13164	0	0	0	0	0	0	0.05
BPChr02G13167	0	0	0	0	0	0	0
BPChr02G13168	55.049	38.8165	30.427	29.1795	29.5305	37.3275	38.9615
BPChr02G13171	30.701	30.839	36.4855	42.8265	44.959	40.8495	40.9465
BPChr02G13172	1.379	0.6775	0.484	0.286	0.19	0.34	0.271
BPChr02G13173	59.748	35.2265	50.201	47.069	47.3485	46.4765	45.305
BPChr02G13174	458.743	470.872	357.183	201.025	152.733	297.896	187.185
BPChr02G13175	12.8825	11.6545	14.064	17.579	15.6005	19.8375	19.5195
BPChr02G13178	0.6165	0.6425	0.285	0.288	0	0	0.3135
BPChr02G13179	259.987	173.781	181.979	131.085	58.321	321.395	138.299
BPChr02G13183	5.534	6.1725	11.7665	15.517	13.6725	10.648	10.733
BPChr02G13185	21.282	34.156	24.5865	28.478	25.7685	30.4665	24.4805
BPChr02G13186	9.056	4.551	6.2955	7.3515	5.5005	17.98	22.591
BPChr02G13188	76.4855	52.0155	67.99	47.87	49.107	53.0115	69.1465
BPChr02G13189	0	0	0	0	0	0	0
BPChr02G13190	12.1955	7.3205	9.221	12.953	16.458	13.647	10.8835
BPChr02G13191	0	0	0	0	0	0	0.179
BPChr02G14150	0	0	0	0	0	0	0
BPChr02G14161	56.3685	54.4505	43.744	42.032	29.6755	28.9905	30.853
BPChr02G14163	67.908	75.265	75.785	64.449	70.543	54.452	52.91
BPChr02G14164	45.6635	52.565	52.396	48.72	54.813	37.1565	38.124
BPChr02G14167	100.246	110.534	75.1045	64.0225	47.923	32.755	35.4105
BPChr02G14169	31.167	27.457	22.7815	17.5005	19.068	18.263	17.253
BPChr02G14171	28.675	25.7705	23.404	24.0695	24.2005	23.79	23.2735
BPChr02G14172	0.372	0	0	0	0.3105	0	0
BPChr02G14173	0	0	0	0	0	0	0
BPChr02G14176	0.0155	0.03	0.026	0.066	0.0925	0.1065	0.0555
BPChr02G14177	101.785	79.408	120.354	98.8395	89.74	56.8765	49.771
[truncated: 18,240 more rows]

## Sheet: Table S8
Table S8. Abbreviations used in Fig. 4 and 5
4CL	4-COUMARATE:COA LIGASE
ANNAT3	ANNEXIN 3
BPM2	BTB-POZ AND MATH DOMAIN 2
BPM2-1	BTB-POZ AND MATH DOMAIN 2-1
C3H	CINNAMATE 3-HYDROXYLASE
C4H	CINNAMATE 4-HYDROXYLASE
CAD	CINNAMYL ALCOHOL DEHYDROGENASE
CCA1	CIRCADIAN CLOCK ASSOCIATED 1
CCoAOMT	CAFFEOYL COENZYME A ESTER O-METHYL TRANSFERASE
CCR	CINNAMOYL-COA REDUCTASE
CDC48B	CELL DIVISION CYCLE 48B
CDF1	CYCLING DOF FACTOR 1
CEL2	CELLULASE 2
CEL2-1	CELLULASE 2-1
CEL3	CELLULASE 3
CESA	CELLULOSE SYNTHASE
COL2	CONSTANS-LIKE 2
COMT	CAFFEATE O-METHYL TRANSFERASE
COR414-TM1	COLD REGULATED 414 THYLAKOID MEMBRANE 1
CRF4	CYTOKININ RESPONSE FACTOR 4
CSLA	CELLULOSE SYNTHASE LIKE A
CSLB	CELLULOSE SYNTHASE LIKE B
CSLC	CELLULOSE SYNTHASE LIKE C
CSLD	CELLULOSE SYNTHASE LIKE D
CSLD1	CELLULOSE SYNTHASE LIKE D 1
CSLE	CELLULOSE SYNTHASE LIKE E
CSLE1	CELLULOSE SYNTHASE LIKE E 1
CSLE1-1	CELLULOSE SYNTHASE LIKE E 1-1
CSLG	CELLULOSE SYNTHASE LIKE G
CSLG2	CELLULOSE SYNTHASE LIKE G 2
CSLG3	CELLULOSE SYNTHASE LIKE G 3
CYCA2;3	CYCLIN A2;3
CYCA2;3-1	CYCLIN A2;3-1
CYCA3;4	CYCLIN A3;4
CYCB1;2	CYCLIN B1;2
CYCB2;4	CYCLIN B2;4
CYCD1;1	CYCLIN D1;1
CYCD6;1	CYCLIN D6;1
CYCP4;1	CYCLIN P4;1
CYP71B2	CYTOCHROME P450, FAMILY 71, SUBFAMILY B, POLYPEPTIDE 2
DREB1B	DEHYDRATION-RESPONSIVE ELEMENT BINDING PROTEIN 1 B
DREB2C	DEHYDRATION-RESPONSIVE ELEMENT BINDING PROTEIN 2 C
DREB2C-1	DEHYDRATION-RESPONSIVE ELEMENT BINDING PROTEIN 2 C-1
E2FB	E2F TRANSCRIPTION FACTOR 1
E2FB-2	E2F TRANSCRIPTION FACTOR 2
ELK4	ERECTA-LIKE 4
ELP2	EXTENSIN-LIKE PROTEIN 2
EME1B	ESSENTIAL MEIOTIC ENDONUCLEASE 1 B
ERF9	ERF DOMAIN PROTEIN- 9
ESE3	ETHYLENE AND SALT INDUCIBLE 3
ETG1	E2F TARGET GENE 1
EVE1	ENHANCED VERY-LOW-FLUENCE RESPONSES 1
EXPA16	EXPANSIN 16
EXPA5	EXPANSIN 5
EXPR	EXPANSIN-LIKE R
F5H	FERULIC ACID 5-HYDROXYLASE
FLA11	FASCICLIN-LIKE ARABINOGALACTAN-PROTEIN 11
GIF3	GRF1-INTERACTING FACTOR 3
GNL	GLUCONOLACTONASE
GRP2B	GLYCINE-RICH PROTEIN 2B
GRP7	GLYCINE-RICH PROTEIN 7
HBT	HOBBIT
HCT	HYDROXYCINNAMOYL-COA SHIKIMATE/QUINATE HYDROXYCINNAMOYL TRANSFERASE
HD-ZIP-1	HOMEODOMAIN-LEUCINE ZIPPER 1
HEMA1	HYDROXYETHYL METHACRYLATE
HERK1	HERCULES RECEPTOR KINASE 1
HERK2	HERCULES RECEPTOR KINASE 2
HOS1	HIGH EXPRESSION OF OSMOTICALLY RESPONSIVE GENES 1
HOS15	HIGH EXPRESSION OF OSMOTICALLY RESPONSIVE GENES 15
HSFA1D	HEAT SHOCK TRANSCRIPTION FACTOR A1 D
HSFA6B	HEAT SHOCK TRANSCRIPTION FACTOR A6 B
HSFB1	HEAT SHOCK TRANSCRIPTION FACTOR B1
HSP20	HEAR SHOCK PROTEIN 20
HSP70-1	HEAR SHOCK PROTEIN 70-1
HVA22A	HOMOVANILLIC ACID 22 A
IRX6	IRREGULAR XYLEM 6
IRX7	IRREGULAR XYLEM 7
IRX9	IRREGULAR XYLEM 9
IRX15-L	IRREGULAR XYLEM 15-L
LAC17	LACCASE 17
LEW2	LEAF WILTING 2
LEW2-1	LEAF WILTING 2-1
LGT6	LATERAL GENE TRANSFER
LMCO4	LACCASE-LIKE MULTICOPPER OXIDASE 4
LOM3	LOST MERISTEMS 3
LOS1	LOW EXPRESSION OF OSMOTICALLY RESPONSIVE GENES 1
LOS1-1	LOW EXPRESSION OF OSMOTICALLY RESPONSIVE GENES 1-1
LOS4	LOW EXPRESSION OF OSMOTICALLY RESPONSIVE GENES 4
MBF1C	MULTIPROTEIN BRIDGING FACTOR 1C
MEKK1	MAPK/ERK KINASE KINASE 1
MEKK1-1	MAPK/ERK KINASE KINASE 1-1
MKK2	MAP KINASE KINASE 2
MKK4	MITOGEN-ACTIVATED PROTEIN KINASE KINASE 4
MPK16	MITOGEN-ACTIVATED PROTEIN KINASE 16
MPK20	MITOGEN-ACTIVATED PROTEIN KINASE 20
MPK3	MITOGEN-ACTIVATED PROTEIN KINASE 3
MPK4	MITOGEN-ACTIVATED PROTEIN KINASE 4
MPK9	MITOGEN-ACTIVATED PROTEIN KINASE 9
MYB26	MYB DOMAIN PROTEIN 26
MYB113	MYB DOMAIN PROTEIN 113
PAL	PHENYLALANINE AMMONIA-LYASE
PIN1	PIN-FORMED 1
PLDBETA1	PHOSPHOLIPASE D BETA 1
PLT3	PLETHORA 3
RAP2.3	RELATED TO AP2 3
RAP2.5	RELATED TO AP2 5
RAP2.11	RELATED TO AP2 11
RAP2.12	RELATED TO AP2 12
RBE	RABBIT EARS
RD17	ROTUNDATA 17
RD29B	ROTUNDATA 29B
RZ-1b	RNA-BINDING PROTEIN 1B
SAG14	SENESCENCE ASSOCIATED GENE 14
SLIM1	SKELETAL MUSCLE LIM PROTEIN 1
SMP1	SEED MATURATION PROTEIN 1
SMP1-1	SEED MATURATION PROTEIN 1-1
SPT	SUPPRESSOR OF TY
SWA1	SLOW WALKER 1
TEM1	TUMOR ENDOTHELIAL MARKER 1
TIL	TUMOR INFILTRATING LYMPHOCYTES
TOE1	TARGET OF EGR1 PROTEIN 1
TOE1-1	TARGET OF EGR1 PROTEIN 1-1
TOE1-2	TARGET OF EGR1 PROTEIN 1-2
TOZ	TORMOZEMBRYO DEFECTIVE
TT4	TRANSPARENT TESTA 4
TT4-1	TRANSPARENT TESTA 4-1
TT4-2	TRANSPARENT TESTA 4-2
TUB6	BETA-6 TUBULIN
VIN3	VERNALIZATION INSENSITIVE 3
VIP4	VERNALIZATION INDEPENDENCE 4
VND6	VASCULAR-RELATED NAC-DOMAIN 6
VNI2	VND-INTERACTING 2
VRN1	REDUCED VERNALIZATION RESPONSE 1
WAK2	WALL-ASSOCIATED KINASE 2
WRKY6	WRKY DNA-BINDING PROTEIN 6
WRKY33	WRKY DNA-BINDING PROTEIN 33
XTH6	XYLOGLUCAN ENDOTRANSGLUCOSYLASE/HYDROLASE 6
XTR6	XYLOGLUCAN ENDOTRANSGLYCOSYLASE 6
ZAT10	ZINC TRANSPORTER OF ARABIDOPSIS THALIANA 10
